# Supplementary material for: Somatic Donor Cell Type Correlates with Embryonic, but Not Extra-Embryonic, Gene Expression in Postimplantation Cloned Embryos
Source: PLoS One. 2013 Oct 16;8(10):e76422. doi: 10.1371/journal.pone.0076422 (PMC3797840; doi:10.1371/journal.pone.0076422)
Supplement: Table S1 — Primer list for qPCR. (XLSX) [file pone.0076422.s002.xlsx]

## Sheet: Sheet1
Primer list for qPCR
Gene		Sequence (5'-3')
Dlk1	Fw:	CGT CTT TCT CAA CAA GTG CG
	Re:	AGA TCT CCT CAT CAC CAG CC
Gtl2	Fw:	TTG CAC ATT TCC TGT GGG AC
	Re:	AAG CAC CAT GAG CCA CTA GG
Dio3	Fw:	TGT ACC TGA CCA CCG TTC A
	Re:	GGT GCA CCT TGT TGT AGT ACT C
Rian	Fw:	TCG AGA CAC AAG AGG ACT GC
	Re:	ATT GGA AGT CTG AGC CAT GG
