# Supplementary material for: Somatic Donor Cell Type Correlates with Embryonic, but Not Extra-Embryonic, Gene Expression in Postimplantation Cloned Embryos
Source: PLoS One. 2013 Oct 16;8(10):e76422. doi: 10.1371/journal.pone.0076422 (PMC3797840; doi:10.1371/journal.pone.0076422)
Supplement: Table S2 — Overlapping DEGs among the three SCNT groups. (XLS) [file pone.0076422.s003.xls]

## Sheet: Up-regulated in Embryonic
Overlapping among the 3 groups (3 probes)
ProbeName	GeneSymbol	GeneName	Description	Chromosome Number_Avadis_	GenbankAccession
A_52_P207654			Q8VEL1_MOUSE (Q8VEL1) Erythroid differentiation regulator 1, partial (19%) [TC1655445]
A_51_P135618	Dlk1	delta-like 1 homolog (Drosophila)	Mus musculus adipocyte differentiation-associated protein (pref-1) mRNA, complete cds. [L12721]	chr12	L12721
A_51_P210143	Syne2	synaptic nuclear envelope 2	Mus musculus synaptic nuclear envelope 2 (Syne2), mRNA [NM_001005510]	chr12	NM_001005510
Overlapping between CC and FC (84 probes)
ProbeName	GeneSymbol	GeneName	Description	Chromosome Number_Avadis_	GenbankAccession
A_51_P218196	Msx1	homeobox, msh-like 1	Mouse Hox-7 mRNA for homeobox protein, homolog of Drosophila Msh gene. [X59251]	chr5	X59251
A_51_P504494	Dll3	delta-like 3 (Drosophila)	Mus musculus delta-like 3 (Drosophila) (Dll3), mRNA [NM_007866]	chr7	NM_007866
A_52_P589568	Foxo6	forkhead box O6	Mus musculus forkhead box O6 (Foxo6), mRNA [NM_194060]	chr4	NM_194060
A_51_P488646	Bmp1	bone morphogenetic protein 1	Mus musculus bone morphogenetic protein 1 (Bmp1), transcript variant 1, mRNA [NM_009755]	chr14	NM_009755
A_51_P381015	Evx1	even skipped homeotic gene 1 homolog	Mus musculus even skipped homeotic gene 1 homolog (Evx1), mRNA [NM_007966]	chr6	NM_007966
A_51_P470769	Pcdhga9	protocadherin gamma subfamily A, 9	Mus musculus protocadherin gamma subfamily A, 9 (Pcdhga9), mRNA [NM_033592]	chr18	NM_033592
A_51_P240735	E430013K19Rik	RIKEN cDNA E430013K19 gene	Mus musculus 2 days neonate thymus thymic cells cDNA, RIKEN full-length enriched library, clone:E430013K19 product:unclassifiable, full insert sequence. [AK088349]	chrX	AK088349
A_51_P128463	Grrp1	glycine/arginine rich protein 1	Mus musculus glycine/arginine rich protein 1 (Grrp1), mRNA [NM_001099296]	chr4	NM_001099296
A_51_P290826	Calca	calcitonin/calcitonin-related polypeptide, alpha	Mus musculus calcitonin/calcitonin-related polypeptide, alpha (Calca), transcript variant 1, mRNA [NM_007587]	chr7	NM_007587
A_51_P229925	Chst7	carbohydrate (N-acetylglucosamino) sulfotransferase 7	Mus musculus carbohydrate (N-acetylglucosamino) sulfotransferase 7 (Chst7), mRNA [NM_021715]	chrX	NM_021715
A_51_P112405	Plaur	plasminogen activator, urokinase receptor	Mus musculus plasminogen activator, urokinase receptor (Plaur), mRNA [NM_011113]	chr7	NM_011113
A_51_P331363	Armc9	armadillo repeat containing 9	Mus musculus armadillo repeat containing 9 (Armc9), transcript variant 1, mRNA [NM_030184]	chr1	NM_030184
A_51_P273679	Dmgdh	dimethylglycine dehydrogenase precursor	Mus musculus dimethylglycine dehydrogenase precursor (Dmgdh), nuclear gene encoding mitochondrial protein, mRNA [NM_028772]	chr13	NM_028772
A_52_P247185	Masp1	mannan-binding lectin serine peptidase 1	Mus musculus 13 days embryo male testis cDNA, RIKEN full-length enriched library, clone:6030458D19 product:mannan-binding lectin serine protease 1, full insert sequence. [AK031598]	chr16	AK031598
A_51_P427663	Cnn2	calponin 2	Mus musculus calponin 2 (Cnn2), mRNA [NM_007725]	chr10	NM_007725
A_52_P601148	Lpar6	lysophosphatidic acid receptor 6	Mus musculus lysophosphatidic acid receptor 6 (Lpar6), mRNA [NM_175116]	chr14	NM_175116
A_52_P4201	Gata4	GATA binding protein 4	Mus musculus GATA binding protein 4 (Gata4), mRNA [NM_008092]	chr14	NM_008092
A_51_P420970	Nme5	non-metastatic cells 5, protein expressed in (nucleoside-diphosphate kinase)	Mus musculus non-metastatic cells 5, protein expressed in (nucleoside-diphosphate kinase) (Nme5), mRNA [NM_080637]	chr18	NM_080637
A_52_P515094	Tmem176a	transmembrane protein 176A	Mus musculus transmembrane protein 176A (Tmem176a), transcript variant 1, mRNA [NM_025326]	chr6	NM_025326
A_51_P474518	Pcdhga9	protocadherin gamma subfamily A, 9	Mus musculus protocadherin gamma subfamily A, 9 (Pcdhga9), mRNA [NM_033592]	chr18	NM_033592
A_51_P234728	Lpar6	lysophosphatidic acid receptor 6	Mus musculus 12 days embryo male wolffian duct includes surrounding region cDNA, RIKEN full-length enriched library, clone:6720469P13 product:P2Y PURINOCEPTOR 5, full insert sequence. [AK032901]	chr14	AK032901
A_51_P242399	Krt8	keratin 8	Mus musculus keratin 8 (Krt8), mRNA [NM_031170]	chr15	NM_031170
A_52_P209383	Tgfb1i1	transforming growth factor beta 1 induced transcript 1	Mus musculus transforming growth factor beta 1 induced transcript 1 (Tgfb1i1), mRNA [NM_009365]	chr7	NM_009365
A_51_P205028	Fgf3	fibroblast growth factor 3	Mus musculus fibroblast growth factor 3 (Fgf3), mRNA [NM_008007]	chr7	NM_008007
A_51_P229911	Adcy4	adenylate cyclase 4	Mus musculus adenylate cyclase 4 (Adcy4), mRNA [NM_080435]	chr14	NM_080435
A_51_P327869			Q80WU8_MOUSE (Q80WU8) Parathyroid hormone receptor 1, partial (96%) [TC1620752]
A_51_P248857	6230427J02Rik	RIKEN cDNA 6230427J02 gene	Mus musculus RIKEN cDNA 6230427J02 gene (6230427J02Rik), mRNA [NM_026597]	chr9	NM_026597
A_51_P518757	Irx3	Iroquois related homeobox 3 (Drosophila)	Mus musculus Iroquois related homeobox 3 (Drosophila) (Irx3), mRNA [NM_008393]	chr8	NM_008393
A_51_P337412	Efemp1	epidermal growth factor-containing fibulin-like extracellular matrix protein 1	Mus musculus epidermal growth factor-containing fibulin-like extracellular matrix protein 1 (Efemp1), mRNA [NM_146015]	chr11	NM_146015
A_51_P360840	Zfpm1	zinc finger protein, multitype 1	Mus musculus zinc finger protein, multitype 1 (Zfpm1), mRNA [NM_009569]	chr8	NM_009569
A_52_P322412	Rnf152	ring finger protein 152	Mus musculus ring finger protein 152 (Rnf152), transcript variant 1, mRNA [NM_178779]	chr1	NM_178779
A_51_P317433	Mesp2	mesoderm posterior 2	Mus musculus mesoderm posterior 2 (Mesp2), mRNA [NM_008589]	chr7	NM_008589
A_51_P497395	Lypd1	Ly6/Plaur domain containing 1	Mus musculus Ly6/Plaur domain containing 1 (Lypd1), mRNA [NM_145100]	chr1	NM_145100
A_52_P676510	Tgtp1	T-cell specific GTPase 1	Mus musculus T-cell specific GTPase 1 (Tgtp1), mRNA [NM_011579]	chr11	NM_011579
A_51_P435214			Mus musculus 10 days neonate cortex cDNA, RIKEN full-length enriched library, clone:A830023H09 product:unclassifiable, full insert sequence. [AK043717]	chr10	AK043717
A_51_P463536	Meox1	mesenchyme homeobox 1	Mus musculus mesenchyme homeobox 1 (Meox1), mRNA [NM_010791]	chr11	NM_010791
A_51_P310967	Aifm2	apoptosis-inducing factor, mitochondrion-associated 2	Mus musculus apoptosis-inducing factor, mitochondrion-associated 2 (Aifm2), nuclear gene encoding mitochondrial protein, transcript variant 1, mRNA [NM_153779]	chr10	NM_153779
A_51_P290914	3110070M22Rik	RIKEN cDNA 3110070M22 gene	Mus musculus RIKEN cDNA 3110070M22 gene (3110070M22Rik), non-coding RNA [NR_027974]	chr13	NR_027974
A_52_P472324	Slpi	secretory leukocyte peptidase inhibitor	Mus musculus secretory leukocyte peptidase inhibitor (Slpi), mRNA [NM_011414]	chr2	NM_011414
A_52_P26626	Fam92b	family with sequence similarity 92, member B	Mus musculus family with sequence similarity 92, member B (Fam92b), mRNA [NM_001033980]	chr8	NM_001033980
A_51_P176365	Gimap5	GTPase, IMAP family member 5	Mus musculus GTPase, IMAP family member 5 (Gimap5), mRNA [NM_175035]	chr6	NM_175035
A_51_P402378	Arl4d	ADP-ribosylation factor-like 4D	Mus musculus ADP-ribosylation factor-like 4D (Arl4d), mRNA [NM_025404]	chr11	NM_025404
A_52_P1115466	Eif4enif1	eukaryotic translation initiation factor 4E nuclear import factor 1	Mus musculus adult retina cDNA, RIKEN full-length enriched library, clone:A930019J01 product:unclassifiable, full insert sequence. [AK020879]	chr11	AK020879
A_51_P150964	Pdgfrb	platelet derived growth factor receptor, beta polypeptide	Mus musculus platelet derived growth factor receptor, beta polypeptide (Pdgfrb), transcript variant 2, mRNA [NM_008809]	chr18	NM_008809
A_52_P947137	Rnd1	Rho family GTPase 1	Rho family GTPase 1 [Source:MGI Symbol;Acc:MGI:2444878] [ENSMUST00000109149]	chr15	AK039992
A_51_P342871	S100a10	S100 calcium binding protein A10 (calpactin)	Mus musculus S100 calcium binding protein A10 (calpactin) (S100a10), mRNA [NM_009112]	chr3	NM_009112
A_51_P488991	Oaf	OAF homolog (Drosophila)	Mus musculus OAF homolog (Drosophila) (Oaf), mRNA [NM_178644]	chr9	NM_178644
A_52_P159365	Sall3	sal-like 3 (Drosophila)	Mus musculus sal-like 3 (Drosophila) (Sall3), mRNA [NM_178280]	chr18	NM_178280
A_52_P867156			Mus musculus adult male corpus striatum cDNA, RIKEN full-length enriched library, clone:C030038K18 product:unclassifiable, full insert sequence. [AK047784]	chr8	AK047784
A_51_P248629	Arhgap25	Rho GTPase activating protein 25	Mus musculus Rho GTPase activating protein 25 (Arhgap25), transcript variant 1, mRNA [NM_001037727]	chr6	NM_001037727
A_51_P423484	Rbp1	retinol binding protein 1, cellular	Mus musculus retinol binding protein 1, cellular (Rbp1), mRNA [NM_011254]	chr9	NM_011254
A_51_P108659	Pon1	paraoxonase 1	Mus musculus paraoxonase 1 (Pon1), mRNA [NM_011134]	chr6	NM_011134
A_51_P105991	Tbx6	T-box 6	Mus musculus T-box 6 (Tbx6), mRNA [NM_011538]	chr7	NM_011538
A_51_P370090	Pdgfa	platelet derived growth factor, alpha	Mus musculus platelet derived growth factor, alpha (Pdgfa), mRNA [NM_008808]	chr5	NM_008808
A_52_P440034	Dydc2	DPY30 domain containing 2	Mus musculus adult male testis cDNA, RIKEN full-length enriched library, clone:4933428D01 product:hypothetical Cytochrome c family heme-binding site containing protein, full insert sequence. [AK016963]	chr14	AK016963
A_52_P331762	Lmo1	LIM domain only 1	Mus musculus LIM domain only 1 (Lmo1), mRNA [NM_057173]	chr7	NM_057173
A_52_P1016836	LOC100503562	hypothetical protein LOC100503562	tetratricopeptide repeat domain 6 [Source:MGI Symbol;Acc:MGI:2684915] [ENSMUST00000061000]	chr12	XM_003084900
A_51_P240374	Col13a1	collagen, type XIII, alpha 1	Mus musculus collagen, type XIII, alpha 1 (Col13a1), mRNA [NM_007731]	chr10	NM_007731
A_51_P463060	Tmem40	transmembrane protein 40	Mus musculus transmembrane protein 40 (Tmem40), transcript variant 2, mRNA [NM_144805]	chr6	NM_144805
A_52_P561690	BC034090	cDNA sequence BC034090	cDNA sequence BC034090 [Source:MGI Symbol;Acc:MGI:2672904] [ENSMUST00000035914]	chr1	XM_148974
A_51_P342835	C2cd2l	C2 calcium-dependent domain containing 2-like	Mus musculus C2 calcium-dependent domain containing 2-like (C2cd2l), mRNA [NM_027909]	chr9	NM_027909
A_51_P268477	A230103O09Rik	RIKEN cDNA A230103O09 gene	Mus musculus adult male hypothalamus cDNA, RIKEN full-length enriched library, clone:A230103O09 product:unclassifiable, full insert sequence. [AK020710]	chr13	AK020710
A_51_P170725	1300002K09Rik	RIKEN cDNA 1300002K09 gene	Mus musculus RIKEN cDNA 1300002K09 gene (1300002K09Rik), mRNA [NM_028788]	chr4	NM_028788
A_52_P403420	Atp6v1h	ATPase, H+ transporting, lysosomal V1 subunit H	Mus musculus 16 days embryo head cDNA, RIKEN full-length enriched library, clone:C130021C16 product:hypothetical V-ATPase subunit H containing protein, full insert sequence. [AK081492]	chr1	AK081492
A_52_P258116	Wnt3	wingless-related MMTV integration site 3	Mus musculus wingless-related MMTV integration site 3 (Wnt3), mRNA [NM_009521]	chr11	NM_009521
A_51_P110529	Plxna2	plexin A2	Mus musculus plexin A2 (Plxna2), mRNA [NM_008882]	chr1	NM_008882
A_52_P448648	Rab37	RAB37, member of RAS oncogene family	Mus musculus RAB37, member of RAS oncogene family (Rab37), transcript variant 1, mRNA [NM_021411]	chr11	NM_021411
A_51_P420969	Nme5	non-metastatic cells 5, protein expressed in (nucleoside-diphosphate kinase)	Mus musculus non-metastatic cells 5, protein expressed in (nucleoside-diphosphate kinase) (Nme5), mRNA [NM_080637]	chr18	NM_080637
A_52_P15300	Hoxb2	homeobox B2	Mus musculus homeobox B2 (Hoxb2), mRNA [NM_134032]	chr11	NM_134032
A_51_P124285	Nkd1	naked cuticle 1 homolog (Drosophila)	Mus musculus naked cuticle 1 homolog (Drosophila) (Nkd1), transcript variant 1, mRNA [NM_027280]	chr8	NM_027280
A_51_P317941	Perp	PERP, TP53 apoptosis effector	Mus musculus PERP, TP53 apoptosis effector (Perp), mRNA [NM_022032]	chr10	NM_022032
A_52_P470116	Fam161b	family with sequence similarity 161, member B	Mus musculus family with sequence similarity 161, member B (Fam161b), mRNA [NM_172581]	chr12	NM_172581
A_51_P183723	Dsel	dermatan sulfate epimerase-like	Mus musculus dermatan sulfate epimerase-like (Dsel), mRNA [NM_001081316]	chr1	NM_001081316
A_51_P456870	Foxj1	forkhead box J1	Mus musculus forkhead box J1 (Foxj1), mRNA [NM_008240]	chr11	NM_008240
A_51_P495269	Lor	loricrin	Mus musculus loricrin (Lor), mRNA [NM_008508]	chr3	NM_008508
A_52_P349091	A930001A20Rik	RIKEN cDNA A930001A20 gene	Mus musculus adult retina cDNA, RIKEN full-length enriched library, clone:A930024P13 product:unclassifiable, full insert sequence. [AK044583]	chr3	AK044583
A_51_P238722	Cd93	CD93 antigen	Mus musculus CD93 antigen (Cd93), mRNA [NM_010740]	chr2	NM_010740
A_52_P69867	Ppme1	protein phosphatase methylesterase 1	Mus musculus protein phosphatase methylesterase 1 (Ppme1), mRNA [NM_028292]	chr7	NM_028292
A_52_P707535			Mus musculus 16 days embryo head cDNA, RIKEN full-length enriched library, clone:C130006F20 product:unclassifiable, full insert sequence. [AK047848]	chr17	AK047848
A_51_P258098	Tmem176a	transmembrane protein 176A	Mus musculus transmembrane protein 176A (Tmem176a), transcript variant 1, mRNA [NM_025326]	chr6	NM_025326
A_51_P222283	Mlycd	malonyl-CoA decarboxylase	Mus musculus malonyl-CoA decarboxylase (Mlycd), nuclear gene encoding mitochondrial protein, mRNA [NM_019966]	chr8	NM_019966
A_51_P186203	Efna3	ephrin A3	ephrin A3 [Source:MGI Symbol;Acc:MGI:106644] [ENSMUST00000029673]	chr3	AK020438
A_51_P429682	Ebp	phenylalkylamine Ca2+ antagonist (emopamil) binding protein	Mus musculus phenylalkylamine Ca2+ antagonist (emopamil) binding protein (Ebp), mRNA [NM_007898]	chrX	NM_007898
A_51_P242400	Krt8	keratin 8	Mus musculus keratin 8 (Krt8), mRNA [NM_031170]	chr15	NM_031170
Overlapping between CC and SC (9 probes)
ProbeName	GeneSymbol	GeneName	Description	Chromosome Number_Avadis_	GenbankAccession
A_52_P132353			Mus musculus 16 days neonate heart cDNA, RIKEN full-length enriched library, clone:D830009A19 product:unclassifiable, full insert sequence. [AK085783]	chr11	AK085783
A_51_P408881	Pdlim5	PDZ and LIM domain 5	Mus musculus PDZ and LIM domain 5 (Pdlim5), transcript variant 1, mRNA [NM_019808]	chr3	NM_019808
A_52_P235861	Peg3	paternally expressed 3	Mus musculus paternally expressed 3 (Peg3), mRNA [NM_008817]	chr7	NM_008817
A_52_P229744
A_51_P510764	Agmo	alkylglycerol monooxygenase	Mus musculus alkylglycerol monooxygenase (Agmo), mRNA [NM_178767]	chr12	NM_178767
A_52_P190878			Mus musculus 15 days embryo male testis cDNA, RIKEN full-length enriched library, clone:8030495M18 product:unclassifiable, full insert sequence. [AK033329]	chr16	AK033329
A_51_P229217	Atad2b	ATPase family, AAA domain containing 2B	Mus musculus 12 days embryo spinal ganglion cDNA, RIKEN full-length enriched library, clone:D130011C11 product:unclassifiable, full insert sequence. [AK083791]	chr12	AK083791
A_52_P662600	Pdlim5	PDZ and LIM domain 5	Mus musculus PDZ and LIM domain 5 (Pdlim5), transcript variant 1, mRNA [NM_019808]	chr3	NM_019808
A_52_P453276	Mid1	midline 1	midline 1 [Source:MGI Symbol;Acc:MGI:1100537] [ENSMUST00000149258]	chrX	AY540038
Overlapping between FC and SC (70 probes)
ProbeName	GeneSymbol	GeneName	Description	Chromosome Number_Avadis_	GenbankAccession
A_51_P256202	Ctsz	cathepsin Z	Mus musculus cathepsin Z (Ctsz), mRNA [NM_022325]	chr2	NM_022325
A_52_P996078			Mus musculus 12 days embryo spinal ganglion cDNA, RIKEN full-length enriched library, clone:D130051P22 product:unclassifiable, full insert sequence. [AK051478]	chr15	AK051478
A_51_P464981	Map1lc3a	microtubule-associated protein 1 light chain 3 alpha	Mus musculus microtubule-associated protein 1 light chain 3 alpha (Map1lc3a), mRNA [NM_025735]	chr2	NM_025735
A_51_P238565	Agpat2	1-acylglycerol-3-phosphate O-acyltransferase 2 (lysophosphatidic acid acyltransferase, beta)	Mus musculus 1-acylglycerol-3-phosphate O-acyltransferase 2 (lysophosphatidic acid acyltransferase, beta) (Agpat2), mRNA [NM_026212]	chr2	NM_026212
A_51_P213266	Bmp8a	bone morphogenetic protein 8a	Mus musculus bone morphogenetic protein 8a (Bmp8a), mRNA [NM_007558]	chr4	NM_007558
A_52_P517683	Tagln	transgelin	Mus musculus transgelin (Tagln), mRNA [NM_011526]	chr9	NM_011526
A_52_P330956	Fkbp6	FK506 binding protein 6	Mus musculus FK506 binding protein 6 (Fkbp6), mRNA [NM_033571]	chr5	NM_033571
A_51_P115547	Scamp2	secretory carrier membrane protein 2	Mus musculus secretory carrier membrane protein 2 (Scamp2), mRNA [NM_022813]	chr9	NM_022813
A_52_P619911	Dact2	dapper homolog 2, antagonist of beta-catenin (xenopus)	Mus musculus dapper homolog 2, antagonist of beta-catenin (xenopus) (Dact2), mRNA [NM_172826]	chr17	NM_172826
A_51_P520966	Icosl	icos ligand	Mus musculus icos ligand (Icosl), mRNA [NM_015790]	chr10	NM_015790
A_52_P184352	Hist3h2a	histone cluster 3, H2a	Mus musculus histone cluster 3, H2a (Hist3h2a), mRNA [NM_178218]	chr11	NM_178218
A_51_P405280	Klf7	Kruppel-like factor 7 (ubiquitous)	Mus musculus Kruppel-like factor 7 (ubiquitous) (Klf7), mRNA [NM_033563]	chr1	NM_033563
A_52_P407854	Dda1	DET1 and DDB1 associated 1	Mus musculus DET1 and DDB1 associated 1 (Dda1), mRNA [NM_025600]	chr8	NM_025600
A_51_P158400	Rc3h2	ring finger and CCCH-type zinc finger domains 2	Mus musculus ring finger and CCCH-type zinc finger domains 2 (Rc3h2), mRNA [NM_001100591]	chr2	NM_001100591
A_51_P329441	Bsg	basigin	Mus musculus basigin (Bsg), transcript variant 1, mRNA [NM_009768]	chr10	NM_009768
A_52_P179698	Pycrl	pyrroline-5-carboxylate reductase-like	Mus musculus pyrroline-5-carboxylate reductase-like (Pycrl), mRNA [NM_025412]	chr15	NM_025412
A_51_P192203	Olfr591	olfactory receptor 591	Mus musculus olfactory receptor 591 (Olfr591), mRNA [NM_001011847]	chr7	NM_001011847
A_51_P345367	Psmb8	proteasome (prosome, macropain) subunit, beta type 8 (large multifunctional peptidase 7)	Mus musculus proteasome (prosome, macropain) subunit, beta type 8 (large multifunctional peptidase 7) (Psmb8), mRNA [NM_010724]	chr17	NM_010724
A_52_P223174	Acin1	apoptotic chromatin condensation inducer 1	Mus musculus 3 days neonate thymus cDNA, RIKEN full-length enriched library, clone:A630085P16 product:unclassifiable, full insert sequence. [AK042374]	chr14	AK042374
A_52_P380250	Gtpbp6	GTP binding protein 6 (putative)	Mus musculus GTP binding protein 6 (putative) (Gtpbp6), mRNA [NM_145147]	chr5	NM_145147
A_51_P223504	Fthl17	ferritin, heavy polypeptide-like 17	Mus musculus ferritin, heavy polypeptide-like 17 (Fthl17), mRNA [NM_031261]	chrX	NM_031261
A_51_P509223	Arfgap1	ADP-ribosylation factor GTPase activating protein 1	Mus musculus ADP-ribosylation factor GTPase activating protein 1 (Arfgap1), transcript variant 1, mRNA [NM_145760]	chr2	NM_145760
A_52_P642360	Olfr775	olfactory receptor 775	Mus musculus olfactory receptor 775 (Olfr775), mRNA [NM_146545]	chr10	NM_146545
A_52_P62085	Ctsz	cathepsin Z	Mus musculus cathepsin Z (Ctsz), mRNA [NM_022325]	chr2	NM_022325
A_52_P643375	Dmpk	dystrophia myotonica-protein kinase	Mus musculus dystrophia myotonica-protein kinase (Dmpk), transcript variant 1, mRNA [NM_032418]	chr7	NM_032418
A_52_P1125218	Dda1	DET1 and DDB1 associated 1	Mus musculus DET1 and DDB1 associated 1 (Dda1), mRNA [NM_025600]	chr8	NM_025600
A_52_P137378	Prkaa2	protein kinase, AMP-activated, alpha 2 catalytic subunit	Mus musculus protein kinase, AMP-activated, alpha 2 catalytic subunit (Prkaa2), mRNA [NM_178143]	chr4	NM_178143
A_52_P639997	Nt5c3l	5'-nucleotidase, cytosolic III-like	Mus musculus 5'-nucleotidase, cytosolic III-like (Nt5c3l), transcript variant 2, mRNA [NM_026561]	chr11	NM_026561
A_52_P99948	Spice1	spindle and centriole associated protein 1	Mus musculus adult male aorta and vein cDNA, RIKEN full-length enriched library, clone:A530052K23 product:unclassifiable, full insert sequence. [AK040970]	chr16	AK040970
A_52_P349939	Eno1	enolase 1, alpha non-neuron	Mus musculus enolase 1, alpha non-neuron (Eno1), mRNA [NM_023119]	chr4	NM_023119
A_52_P413826			Mus musculus 0 day neonate kidney cDNA, RIKEN full-length enriched library, clone:D630006C15 product:unclassifiable, full insert sequence. [AK052617]	chr19	AK052617
A_51_P125434	Dph1	DPH1 homolog (S. cerevisiae)	Mus musculus DPH1 homolog (S. cerevisiae) (Dph1), mRNA [NM_144491]	chr11	NM_144491
A_51_P247249	Alox5	arachidonate 5-lipoxygenase	Mus musculus arachidonate 5-lipoxygenase (Alox5), mRNA [NM_009662]	chr6	NM_009662
A_51_P450888	Rtn4r	reticulon 4 receptor	Mus musculus reticulon 4 receptor (Rtn4r), mRNA [NM_022982]	chr16	NM_022982
A_51_P432380	Aplp1	amyloid beta (A4) precursor-like protein 1	Mus musculus amyloid beta (A4) precursor-like protein 1 (Aplp1), mRNA [NM_007467]	chr7	NM_007467
A_52_P955185			Mus musculus 13 days embryo male testis cDNA, RIKEN full-length enriched library, clone:6030434I20 product:unclassifiable, full insert sequence. [AK031453]	chr19	AK031453
A_51_P356241			RIKEN cDNA 9530085L02 gene [Source:MGI Symbol;Acc:MGI:3045286] [ENSMUST00000167640]	chr9	AK035675
A_52_P397498	Fbxo41	F-box protein 41	Mus musculus F-box protein 41 (Fbxo41), mRNA [NM_001001160]	chr6	NM_001001160
A_51_P259750	Gm10627	predicted gene 10627	Mus musculus NOD-derived CD11c +ve dendritic cells cDNA, RIKEN full-length enriched library, clone:F630224F23 product:hypothetical protein, full insert sequence. [AK155400]	chr8	AK155400
A_52_P819745			Mus musculus 16 days neonate heart cDNA, RIKEN full-length enriched library, clone:D830010H12 product:unclassifiable, full insert sequence. [AK085794]	chr6	AK085794
A_51_P381260	Fxyd5	FXYD domain-containing ion transport regulator 5	Mus musculus FXYD domain-containing ion transport regulator 5 (Fxyd5), transcript variant 2, mRNA [NM_008761]	chr7	NM_008761
A_52_P606754			Mus musculus 12 days embryo embryonic body between diaphragm region and neck cDNA, RIKEN full-length enriched library, clone:9430026E01 product:inferred: putative {Mus musculus}, full insert sequence. [AK034700]	chr15	AK034700
A_52_P224778	Hp1bp3	heterochromatin protein 1, binding protein 3	Mus musculus heterochromatin protein 1, binding protein 3, mRNA (cDNA clone IMAGE:5342936), partial cds. [BC107687]	chr4	BC107687
A_51_P344878	Thop1	thimet oligopeptidase 1	Mus musculus thimet oligopeptidase 1 (Thop1), mRNA [NM_022653]	chr10	NM_022653
A_51_P301508	Ski	ski sarcoma viral oncogene homolog (avian)	Mus musculus ski sarcoma viral oncogene homolog (avian) (Ski), mRNA [NM_011385]	chr4	NM_011385
A_52_P411331	Vac14	Vac14 homolog (S. cerevisiae)	Mus musculus Vac14 homolog (S. cerevisiae) (Vac14), mRNA [NM_146216]	chr8	NM_146216
A_52_P385606	Ckb	creatine kinase, brain	Mus musculus creatine kinase, brain (Ckb), mRNA [NM_021273]	chr12	NM_021273
A_52_P4598	Pmm1	phosphomannomutase 1	Mus musculus phosphomannomutase 1 (Pmm1), mRNA [NM_013872]	chr15	NM_013872
A_51_P442829	Gm3474	predicted gene 3474	Mus musculus 9.5 days embryo parthenogenote cDNA, RIKEN full-length enriched library, clone:B130033A13 product:unclassifiable, full insert sequence. [AK045104]	chr13	AK045104
A_51_P482639	Scamp3	secretory carrier membrane protein 3	Mus musculus secretory carrier membrane protein 3 (Scamp3), mRNA [NM_011886]	chr3	NM_011886
A_52_P996487			Mus musculus 7 days neonate cerebellum cDNA, RIKEN full-length enriched library, clone:A730098E24 product:unclassifiable, full insert sequence. [AK080577]	chr19	AK080577
A_52_P177271	Mtl5	metallothionein-like 5, testis-specific (tesmin)	Mus musculus metallothionein-like 5, testis-specific (tesmin) (Mtl5), transcript variant 1, mRNA [NM_001039657]	chr19	NM_001039657
A_52_P403895			Q91Z77_RAT (Q91Z77) Lipogenin, partial (16%) [TC1682312]	chr5
A_51_P517051	Gatsl3	GATS protein-like 3	Mus musculus GATS protein-like 3 (Gatsl3), mRNA [NM_028022]	chr11	NM_028022
A_51_P423308	Igfbp2	insulin-like growth factor binding protein 2	Mus musculus insulin-like growth factor binding protein 2 (Igfbp2), mRNA [NM_008342]	chr1	NM_008342
A_51_P119016	Usp36	ubiquitin specific peptidase 36	Mus musculus ubiquitin specific peptidase 36 (Usp36), mRNA [NM_001033528]	chr11	NM_001033528
A_51_P345366	Psmb8	proteasome (prosome, macropain) subunit, beta type 8 (large multifunctional peptidase 7)	Mus musculus proteasome (prosome, macropain) subunit, beta type 8 (large multifunctional peptidase 7) (Psmb8), mRNA [NM_010724]	chr17	NM_010724
A_51_P338803	Rn18s	18S ribosomal RNA	Mus musculus 18S ribosomal RNA (Rn18s), ribosomal RNA [NR_003278]	chr17	NR_003278
A_52_P66425	Tcstv1	2-cell-stage, variable group, member 1	Mus musculus 2-cell-stage, variable group, member 1 (Tcstv1), mRNA [NM_018756]		NM_018756
A_51_P238563	Agpat2	1-acylglycerol-3-phosphate O-acyltransferase 2 (lysophosphatidic acid acyltransferase, beta)	Mus musculus 1-acylglycerol-3-phosphate O-acyltransferase 2 (lysophosphatidic acid acyltransferase, beta) (Agpat2), mRNA [NM_026212]	chr2	NM_026212
A_52_P296682	Pofut2	protein O-fucosyltransferase 2	Mus musculus protein O-fucosyltransferase 2 (Pofut2), mRNA [NM_030262]	chr10	NM_030262
A_52_P48206	Rad23a	RAD23a homolog (S. cerevisiae)	Mus musculus RAD23a homolog (S. cerevisiae) (Rad23a), mRNA [NM_009010]	chr8	NM_009010
A_52_P283674	Eif4ebp1	eukaryotic translation initiation factor 4E binding protein 1	Mus musculus eukaryotic translation initiation factor 4E binding protein 1 (Eif4ebp1), mRNA [NM_007918]	chr8	NM_007918
A_51_P196509	Plekhj1	pleckstrin homology domain containing, family J member 1	Mus musculus pleckstrin homology domain containing, family J member 1 (Plekhj1), mRNA [NM_023900]	chr10	NM_023900
A_51_P268145	Nat6	N-acetyltransferase 6	Mus musculus N-acetyltransferase 6 (Nat6), mRNA [NM_019750]	chr9	NM_019750
A_51_P130524			Mus musculus adult male testis cDNA, RIKEN full-length enriched library, clone:1700102N10 product:unclassifiable, full insert sequence. [AK007113]	chr4	AK007113
A_52_P151198	Trip11	thyroid hormone receptor interactor 11	Mus musculus thyroid hormone receptor interactor 11 (Trip11), mRNA [NM_028446]	chr12	NM_028446
A_52_P262080	Snurf	SNRPN upstream reading frame	Mus musculus SNRPN upstream reading frame (Snurf), mRNA [NM_033174]	chr7	NM_033174
A_51_P115666	Fam83h	family with sequence similarity 83, member H	Mus musculus family with sequence similarity 83, member H (Fam83h), transcript variant 2, mRNA [NM_134087]	chr15	NM_134087
A_52_P175073			Mus musculus 16 days neonate thymus cDNA, RIKEN full-length enriched library, clone:A130006J09 product:NEPRILYSIN-LIKE PEPTIDASE GAMMA homolog [Mus musculus], full insert sequence. [AK037317]	chr5	AK037317
Non-overlapping in CC (513 probes)
ProbeName	GeneSymbol	GeneName	Description	Chromosome Number_Avadis_	GenbankAccession
A_51_P174081	Zdhhc14	zinc finger, DHHC domain containing 14	Mus musculus zinc finger, DHHC domain containing 14 (Zdhhc14), mRNA [NM_146073]	chr17	NM_146073
A_52_P137901	Zfp516	zinc finger protein 516	Mus musculus zinc finger protein 516 (Zfp516), transcript variant 1, mRNA [NM_183033]	chr18	NM_183033
A_51_P349751	Scel	sciellin	Mus musculus sciellin (Scel), mRNA [NM_022886]	chr14	NM_022886
A_51_P240269	Fam199x	family with sequence similarity 199, X-linked	Mus musculus family with sequence similarity 199, X-linked (Fam199x), mRNA [NM_146261]	chrX	NM_146261
A_51_P258829	Tmod4	tropomodulin 4	Mus musculus tropomodulin 4 (Tmod4), mRNA [NM_016712]	chr3	NM_016712
A_51_P222773	Foxa2	forkhead box A2	Mus musculus forkhead box A2 (Foxa2), mRNA [NM_010446]	chr2	NM_010446
A_51_P269793	Ptplad2	protein tyrosine phosphatase-like A domain containing 2	protein tyrosine phosphatase-like A domain containing 2 [Source:MGI Symbol;Acc:MGI:1914025] [ENSMUST00000151280]	chr4	AK033780
A_52_P456750	Aph1b	anterior pharynx defective 1b homolog (C. elegans)	Mus musculus anterior pharynx defective 1b homolog (C. elegans) (Aph1b), mRNA [NM_177583]	chr9	NM_177583
A_52_P971776	Slc25a12	solute carrier family 25 (mitochondrial carrier, Aralar), member 12	solute carrier family 25 (mitochondrial carrier, Aralar), member 12 [Source:MGI Symbol;Acc:MGI:1926080] [ENSMUST00000151937]	chr2	AK140681
A_51_P389684	Tmem47	transmembrane protein 47	Mus musculus transmembrane protein 47 (Tmem47), transcript variant 2, mRNA [NM_138751]	chrX	NM_138751
A_52_P400999	Arhgap31	Rho GTPase activating protein 31	Mus musculus Rho GTPase activating protein 31 (Arhgap31), mRNA [NM_020260]	chr16	NM_020260
A_52_P630098				chr1
A_52_P567050	Slc25a46	solute carrier family 25, member 46	Mus musculus 10 days neonate cerebellum cDNA, RIKEN full-length enriched library, clone:6530437D17 product:similar to TB1 PROTEIN (FRAGMENT) [Homo sapiens], full insert sequence. [AK078383]	chr18	AK078383
A_52_P1068259	Mtap2	microtubule-associated protein 2	Mus musculus 16 days embryo head cDNA, RIKEN full-length enriched library, clone:C130053L02 product:unclassifiable, full insert sequence. [AK048375]	chr1	AK048375
A_51_P406454	Il10rb	interleukin 10 receptor, beta	Mus musculus interleukin 10 receptor, beta (Il10rb), mRNA [NM_008349]	chr16	NM_008349
A_51_P422429	Meis2	Meis homeobox 2	Mus musculus Meis homeobox 2 (Meis2), transcript variant 2, mRNA [NM_010825]	chr2	NM_010825
A_52_P459929	Itga1	integrin alpha 1	Mus musculus integrin alpha 1 (Itga1), mRNA [NM_001033228]	chr13	NM_001033228
A_51_P392242	Egfr	epidermal growth factor receptor	Mus musculus epidermal growth factor receptor (Egfr), transcript variant 2, mRNA [NM_007912]	chr11	NM_007912
A_52_P161495	Bcl6	B-cell leukemia/lymphoma 6	Mus musculus B-cell leukemia/lymphoma 6 (Bcl6), mRNA [NM_009744]	chr16	NM_009744
A_51_P131164	Enkur	enkurin, TRPC channel interacting protein	Mus musculus enkurin, TRPC channel interacting protein (Enkur), mRNA [NM_027728]	chr2	NM_027728
A_51_P433615	Klhl6	kelch-like 6 (Drosophila)	Mus musculus kelch-like 6 (Drosophila) (Klhl6), mRNA [NM_183390]	chr16	NM_183390
A_52_P674087	Prtg	protogenin homolog (Gallus gallus)	Mus musculus protogenin homolog (Gallus gallus) (Prtg), mRNA [NM_175485]	chr9	NM_175485
A_51_P126198	Dapk2	death-associated protein kinase 2	Mus musculus death-associated protein kinase 2 (Dapk2), mRNA [NM_010019]	chr9	NM_010019
A_51_P100856	Fn1	fibronectin 1	Mus musculus fibronectin 1 (Fn1), mRNA [NM_010233]	chr1	NM_010233
A_51_P400366	Rhbg	Rhesus blood group-associated B glycoprotein	Mus musculus Rhesus blood group-associated B glycoprotein (Rhbg), mRNA [NM_021375]	chr3	NM_021375
A_52_P298291			Mus musculus 0 day neonate thymus cDNA, RIKEN full-length enriched library, clone:A430095K21 product:unclassifiable, full insert sequence. [AK040437]	chr18	AK040437
A_51_P133936	Kitl	kit ligand	Mus musculus kit ligand (Kitl), mRNA [NM_013598]	chr10	NM_013598
A_51_P196444	Foxc2	forkhead box C2	Mus musculus forkhead box C2 (Foxc2), mRNA [NM_013519]	chr8	NM_013519
A_51_P407323	F5	coagulation factor V	Mus musculus coagulation factor V (F5), mRNA [NM_007976]	chr1	NM_007976
A_52_P215176	Opn3	opsin 3	Mus musculus opsin 3 (Opn3), mRNA [NM_010098]	chr1	NM_010098
A_51_P494293	9130024F11Rik	RIKEN cDNA 9130024F11 gene	Mus musculus RIKEN cDNA 9130024F11 gene (9130024F11Rik), non-coding RNA [NR_024325]	chr1	NR_024325
A_52_P256297			Q4RDL2_TETNG (Q4RDL2) Chromosome undetermined SCAF16222, whole genome shotgun sequence, partial (6%) [TC1713090]	chr17
A_52_P322181	Adrb1	adrenergic receptor, beta 1	Mus musculus adrenergic receptor, beta 1 (Adrb1), mRNA [NM_007419]	chr19	NM_007419
A_51_P492366	Bmp7	bone morphogenetic protein 7	Mus musculus bone morphogenetic protein 7 (Bmp7), mRNA [NM_007557]	chr2	NM_007557
A_52_P269158	Pid1	phosphotyrosine interaction domain containing 1	Mus musculus phosphotyrosine interaction domain containing 1 (Pid1), mRNA [NM_001003948]	chr1	NM_001003948
A_51_P306017	Dll1	delta-like 1 (Drosophila)	Mus musculus delta-like 1 (Drosophila) (Dll1), mRNA [NM_007865]	chr17	NM_007865
A_52_P476935	Flrt3	fibronectin leucine rich transmembrane protein 3	Mus musculus fibronectin leucine rich transmembrane protein 3 (Flrt3), transcript variant 2, mRNA [NM_178382]	chr2	NM_178382
A_51_P479390	Adamts9	a disintegrin-like and metallopeptidase (reprolysin type) with thrombospondin type 1 motif, 9	a disintegrin-like and metallopeptidase (reprolysin type) with thrombospondin type 1 motif, 9 [Source:MGI Symbol;Acc:MGI:1916320] [ENSMUST00000136751]	chr6	AK007436
A_51_P440923	Sh3pxd2a	SH3 and PX domains 2A	Mus musculus SH3 and PX domains 2A (Sh3pxd2a), transcript variant 1, mRNA [NM_008018]	chr19	NM_008018
A_51_P501844	Cyp26b1	cytochrome P450, family 26, subfamily b, polypeptide 1	Mus musculus cytochrome P450, family 26, subfamily b, polypeptide 1 (Cyp26b1), transcript variant 1, mRNA [NM_175475]	chr6	NM_175475
A_52_P337760	Rspo3	R-spondin 3 homolog (Xenopus laevis)	Mus musculus R-spondin 3 homolog (Xenopus laevis) (Rspo3), mRNA [NM_028351]	chr10	NM_028351
A_52_P931267	LOC100503068	transmembrane protein 155-like	PREDICTED: Mus musculus hypothetical LOC100503068 (LOC100503068), partial miscRNA [XR_106327]	chr3	XR_106327
A_52_P746983	Rab13	RAB13, member RAS oncogene family	Mus musculus adult male liver tumor cDNA, RIKEN full-length enriched library, clone:C730019P10 product:unclassifiable, full insert sequence. [AK083292]	chr3	AK083292
A_52_P194250	Ets1	E26 avian leukemia oncogene 1, 5' domain	Mus musculus E26 avian leukemia oncogene 1, 5' domain (Ets1), transcript variant 1, mRNA [NM_011808]	chr9	NM_011808
A_51_P285725	T	brachyury	Mus musculus brachyury (T), mRNA [NM_009309]	chr17	NM_009309
A_51_P452119	Lhx1	LIM homeobox protein 1	Mus musculus LIM homeobox protein 1 (Lhx1), mRNA [NM_008498]	chr11	NM_008498
A_52_P431164	Thpo	thrombopoietin	Mus musculus thrombopoietin (Thpo), transcript variant 1, mRNA [NM_009379]	chr16	NM_009379
A_52_P552194	Il13ra1	interleukin 13 receptor, alpha 1	Mus musculus interleukin 13 receptor, alpha 1 (Il13ra1), mRNA [NM_133990]	chrX	NM_133990
A_51_P304607	Slc5a9	solute carrier family 5 (sodium/glucose cotransporter), member 9	Mus musculus solute carrier family 5 (sodium/glucose cotransporter), member 9 (Slc5a9), mRNA [NM_145551]	chr4	NM_145551
A_52_P446200	Ccdc39	coiled-coil domain containing 39	coiled-coil domain containing 39 [Source:MGI Symbol;Acc:MGI:1289263] [ENSMUST00000127844]	chr3	AK083226
A_51_P453818	C230098O21Rik	RIKEN cDNA C230098O21 gene	Mus musculus 0 day neonate cerebellum cDNA, RIKEN full-length enriched library, clone:C230098O21 product:unclassifiable, full insert sequence. [AK082735]	chr8	AK082735
A_51_P216015	Dleu2	deleted in lymphocytic leukemia, 2	Mus musculus deleted in lymphocytic leukemia, 2 (Dleu2), non-coding RNA [NR_028264]	chr14	NR_028264
A_51_P142295	Flrt3	fibronectin leucine rich transmembrane protein 3	Mus musculus fibronectin leucine rich transmembrane protein 3 (Flrt3), transcript variant 2, mRNA [NM_178382]	chr2	NM_178382
A_51_P499854	Ghr	growth hormone receptor	Mus musculus growth hormone receptor (Ghr), transcript variant 1, mRNA [NM_010284]	chr15	NM_010284
A_51_P316553	Kdr	kinase insert domain protein receptor	Mus musculus kinase insert domain protein receptor (Kdr), mRNA [NM_010612]	chr5	NM_010612
A_52_P262219	Fos	FBJ osteosarcoma oncogene	Mus musculus FBJ osteosarcoma oncogene (Fos), mRNA [NM_010234]	chr12	NM_010234
A_52_P39157	Bmi1	Bmi1 polycomb ring finger oncogene	Mus musculus Bmi1 polycomb ring finger oncogene (Bmi1), mRNA [NM_007552]	chr2	NM_007552
A_52_P120037	Emp1	epithelial membrane protein 1	Mus musculus epithelial membrane protein 1 (Emp1), mRNA [NM_010128]	chr6	NM_010128
A_51_P470630	2310014L17Rik	RIKEN cDNA 2310014L17 gene	Mus musculus RIKEN cDNA 2310014L17 gene (2310014L17Rik), mRNA [NM_029809]	chr7	NM_029809
A_52_P256421	Fam129a	family with sequence similarity 129, member A	family with sequence similarity 129, member A [Source:MGI Symbol;Acc:MGI:2137237] [ENSMUST00000148810]	chr1
A_52_P491544	Nedd9	neural precursor cell expressed, developmentally down-regulated gene 9	Mus musculus neural precursor cell expressed, developmentally down-regulated gene 9 (Nedd9), transcript variant 2, mRNA [NM_017464]	chr13	NM_017464
A_52_P332917	4933433P14Rik	RIKEN cDNA 4933433P14 gene	Mus musculus RIKEN cDNA 4933433P14 gene (4933433P14Rik), mRNA [NM_178613]	chr12	NM_178613
A_52_P171019	Man1a	mannosidase 1, alpha	Mus musculus mannosidase 1, alpha (Man1a), mRNA [NM_008548]	chr10	NM_008548
A_51_P479230	Nat8	N-acetyltransferase 8 (GCN5-related, putative)	Mus musculus N-acetyltransferase 8 (GCN5-related, putative) (Nat8), mRNA [NM_023455]	chr6	NM_023455
A_52_P485939	Slc39a8	solute carrier family 39 (metal ion transporter), member 8	Mus musculus solute carrier family 39 (metal ion transporter), member 8 (Slc39a8), transcript variant 3, mRNA [NM_026228]	chr3	NM_026228
A_52_P435118	Stard13	StAR-related lipid transfer (START) domain containing 13	Mus musculus StAR-related lipid transfer (START) domain containing 13 (Stard13), transcript variant 2, mRNA [NM_146258]	chr5	NM_146258
A_52_P351816	Itgb1	integrin beta 1 (fibronectin receptor beta)	Mus musculus integrin beta 1 (fibronectin receptor beta) (Itgb1), mRNA [NM_010578]	chr8	NM_010578
A_52_P915194			Mus musculus adult male pituitary gland cDNA, RIKEN full-length enriched library, clone:5330420E05 product:unclassifiable, full insert sequence. [AK030494]	chrX	AK030494
A_51_P354934	Rgs5	regulator of G-protein signaling 5	regulator of G-protein signaling 5 [Source:MGI Symbol;Acc:MGI:1098434] [ENSMUST00000027997]	chr1	AK028765
A_52_P907488			Mus musculus 9.5 days embryo parthenogenote cDNA, RIKEN full-length enriched library, clone:B130041F17 product:unclassifiable, full insert sequence. [AK045155]	chr14	AK045155
A_52_P851862			Mus musculus 9.5 days embryo parthenogenote cDNA, RIKEN full-length enriched library, clone:B130045J22 product:unclassifiable, full insert sequence. [AK080781]	chr8	AK080781
A_52_P42269	Fgf10	fibroblast growth factor 10	Mus musculus fibroblast growth factor 10 (Fgf10), mRNA [NM_008002]	chr13	NM_008002
A_52_P593723	P4ha1	procollagen-proline, 2-oxoglutarate 4-dioxygenase (proline 4-hydroxylase), alpha 1 polypeptide	Mus musculus procollagen-proline, 2-oxoglutarate 4-dioxygenase (proline 4-hydroxylase), alpha 1 polypeptide (P4ha1), mRNA [NM_011030]	chr10	NM_011030
A_51_P309917	Itga8	integrin alpha 8	Mus musculus integrin alpha 8 (Itga8), mRNA [NM_001001309]	chr2	NM_001001309
A_51_P504956			Mus musculus 15 days embryo male testis cDNA, RIKEN full-length enriched library, clone:8030481P11 product:lysyl-tRNA synthetase, pseudogene 1, full insert sequence. [AK033273]	chr12	AK033273
A_51_P317695	Trpc3	transient receptor potential cation channel, subfamily C, member 3	Mus musculus transient receptor potential cation channel, subfamily C, member 3 (Trpc3), mRNA [NM_019510]	chr3	NM_019510
A_51_P371892	2700046A07Rik	RIKEN cDNA 2700046A07 gene	Mus musculus RIKEN cDNA 2700046A07 gene (2700046A07Rik), non-coding RNA [NR_037693]	chr18	NR_037693
A_52_P393496	Satb2	special AT-rich sequence binding protein 2	Mus musculus special AT-rich sequence binding protein 2 (Satb2), mRNA [NM_139146]	chr1	NM_139146
A_52_P278311	Phka1	phosphorylase kinase alpha 1	Mus musculus phosphorylase kinase alpha 1 (Phka1), transcript variant 1, mRNA [NM_008832]	chrX	NM_008832
A_51_P388661	Msx2	homeobox, msh-like 2	Mus musculus homeobox, msh-like 2 (Msx2), mRNA [NM_013601]	chr13	NM_013601
A_52_P495553	Zbtb10	zinc finger and BTB domain containing 10	Mus musculus zinc finger and BTB domain containing 10 (Zbtb10), mRNA [NM_177660]	chr3	NM_177660
A_51_P355765	LOC100504038	hypothetical LOC100504038	PREDICTED: Mus musculus hypothetical LOC100504038, transcript variant 1 (LOC100504038), partial miscRNA [XR_106235]	chr11	XR_106235
A_52_P489778	Ablim1	actin-binding LIM protein 1	Mus musculus actin-binding LIM protein 1 (Ablim1), transcript variant 1, mRNA [NM_178688]	chr19	NM_178688
A_52_P108808				chr9
A_51_P417643	Foxa1	forkhead box A1	Mus musculus forkhead box A1 (Foxa1), mRNA [NM_008259]	chr12	NM_008259
A_51_P116946	Atp6v0a4	ATPase, H+ transporting, lysosomal V0 subunit A4	Mus musculus ATPase, H+ transporting, lysosomal V0 subunit A4 (Atp6v0a4), mRNA [NM_080467]	chr6	NM_080467
A_52_P655972	Rai14	retinoic acid induced 14	Mus musculus retinoic acid induced 14 (Rai14), transcript variant 1, mRNA [NM_030690]	chr15	NM_030690
A_51_P381069	Chrna9	cholinergic receptor, nicotinic, alpha polypeptide 9	Mus musculus cholinergic receptor, nicotinic, alpha polypeptide 9 (Chrna9), mRNA [NM_001081104]	chr5	NM_001081104
A_52_P93910	Nrp2	neuropilin 2	Mus musculus neuropilin 2 (Nrp2), transcript variant 1, mRNA [NM_001077403]	chr1	NM_001077403
A_51_P299055	Aplnr	apelin receptor	Mus musculus apelin receptor (Aplnr), mRNA [NM_011784]	chr2	NM_011784
A_52_P441036	Col23a1	collagen, type XXIII, alpha 1	Mus musculus collagen, type XXIII, alpha 1 (Col23a1), mRNA [NM_153393]	chr11	NM_153393
A_52_P1128182	BC023829	cDNA sequence BC023829	Mus musculus cDNA sequence BC023829, mRNA (cDNA clone IMAGE:5343601), partial cds. [BC023829]	chrX	BC023829
A_51_P439248	Mrc1	mannose receptor, C type 1	Mus musculus mannose receptor, C type 1 (Mrc1), mRNA [NM_008625]	chr2	NM_008625
A_51_P376590			BB161836 RIKEN full-length enriched, 16 days neonate thymus Mus musculus cDNA clone A130062K13 3'. [BB161836]	chrX_random	BB161836
A_52_P510821	Cnpy1	canopy 1 homolog (zebrafish)	canopy 1 homolog (zebrafish) [Source:MGI Symbol;Acc:MGI:2442451] [ENSMUST00000094936]	chr5	BC096464
A_52_P396239	Fkbp14	FK506 binding protein 14	Mus musculus FK506 binding protein 14 (Fkbp14), mRNA [NM_153573]	chr6	NM_153573
A_52_P661	Plxna4	plexin A4	Mus musculus plexin A4 (Plxna4), mRNA [NM_175750]	chr6	NM_175750
A_51_P307082	Hey2	hairy/enhancer-of-split related with YRPW motif 2	Mus musculus hairy/enhancer-of-split related with YRPW motif 2 (Hey2), mRNA [NM_013904]	chr10	NM_013904
A_52_P650028	Dock10	dedicator of cytokinesis 10	Mus musculus dedicator of cytokinesis 10 (Dock10), mRNA [NM_175291]	chr1	NM_175291
A_51_P454873	Npy	neuropeptide Y	Mus musculus neuropeptide Y (Npy), mRNA [NM_023456]	chr6	NM_023456
A_51_P369224	A730035I17Rik	RIKEN cDNA A730035I17 gene	Mus musculus adult male testis cDNA, RIKEN full-length enriched library, clone:4930565F05 product:hypothetical Alanine-rich region containing protein, full insert sequence. [AK019785]	chr5	AK019785
A_51_P262773	Cdh2	cadherin 2	Mus musculus cadherin 2 (Cdh2), mRNA [NM_007664]	chr18	NM_007664
A_52_P144310	Gad1	glutamic acid decarboxylase 1	Mus musculus glutamic acid decarboxylase 1 (Gad1), mRNA [NM_008077]	chr2	NM_008077
A_52_P920158	Rbm24	RNA binding motif protein 24	Mus musculus RNA binding motif protein 24 (Rbm24), mRNA [NM_001081425]	chr13	NM_001081425
A_52_P314349	Acnat1	acyl-coenzyme A amino acid N-acyltransferase 1	Mus musculus acyl-coenzyme A amino acid N-acyltransferase 1 (Acnat1), mRNA [NM_001164565]	chr4	NM_001164565
A_51_P481221	Bace2	beta-site APP-cleaving enzyme 2	Mus musculus beta-site APP-cleaving enzyme 2 (Bace2), mRNA [NM_019517]	chr16	NM_019517
A_51_P111612	Arrdc4	arrestin domain containing 4	Mus musculus arrestin domain containing 4 (Arrdc4), transcript variant 1, mRNA [NM_001042592]	chr7	NM_001042592
A_52_P170685
A_51_P338924	Ifnar2	interferon (alpha and beta) receptor 2	Mus musculus interferon (alpha and beta) receptor 2 (Ifnar2), transcript variant 1, mRNA [NM_010509]	chr16	NM_010509
A_52_P447567	5330417C22Rik	RIKEN cDNA 5330417C22 gene	RIKEN cDNA 5330417C22 gene [Source:MGI Symbol;Acc:MGI:1923930] [ENSMUST00000106625]	chr3	BC051424
A_52_P135000			Mus musculus 16 days embryo head cDNA, RIKEN full-length enriched library, clone:C130089B18 product:unclassifiable, full insert sequence. [AK081948]	chr10	AK081948
A_52_P6057	Chst2	carbohydrate sulfotransferase 2	Mus musculus carbohydrate sulfotransferase 2 (Chst2), mRNA [NM_018763]	chr9	NM_018763
A_52_P652336	Lhx1	LIM homeobox protein 1	LIM homeobox protein 1 [Source:MGI Symbol;Acc:MGI:99783] [ENSMUST00000018842]	chr11	AK141086
A_52_P61864	Wnt2	wingless-related MMTV integration site 2	Mus musculus wingless-related MMTV integration site 2 (Wnt2), mRNA [NM_023653]	chr6	NM_023653
A_51_P302520	Myom1	myomesin 1	Mus musculus myomesin 1 (Myom1), transcript variant 1, mRNA [NM_010867]	chr17	NM_010867
A_51_P175567	Dact1	dapper homolog 1, antagonist of beta-catenin (xenopus)	Mus musculus dapper homolog 1, antagonist of beta-catenin (xenopus) (Dact1), transcript variant 1, mRNA [NM_001190466]	chr12	NM_001190466
A_51_P367866	Egr1	early growth response 1	Mus musculus early growth response 1 (Egr1), mRNA [NM_007913]	chr18	NM_007913
A_52_P297765	Fam89a	family with sequence similarity 89, member A	Mus musculus family with sequence similarity 89, member A (Fam89a), mRNA [NM_001081120]	chr8	NM_001081120
A_52_P1107462	Gm13629	predicted gene 13629	Mus musculus predicted gene 13629 (Gm13629), non-coding RNA [NR_033495]	chr2	NR_033495
A_51_P376934	Bace2	beta-site APP-cleaving enzyme 2	Mus musculus beta-site APP-cleaving enzyme 2 (Bace2), mRNA [NM_019517]	chr16	NM_019517
A_51_P218091	Lgr5	leucine rich repeat containing G protein coupled receptor 5	Mus musculus leucine rich repeat containing G protein coupled receptor 5 (Lgr5), mRNA [NM_010195]	chr10	NM_010195
A_51_P167562	Erdr1	erythroid differentiation regulator 1	Mus musculus erythroid differentiation regulator 1 (Erdr1), mRNA [NM_133362]		NM_133362
A_52_P658679	Tcfec	transcription factor EC	Mus musculus transcription factor EC (Tcfec), mRNA [NM_031198]	chr6	NM_031198
A_51_P370099	Pdgfa	platelet derived growth factor, alpha	Mus musculus platelet derived growth factor, alpha (Pdgfa), mRNA [NM_008808]	chr5	NM_008808
A_52_P491433	Rps15a	ribosomal protein S15A	Mus musculus ribosomal protein S15A (Rps15a), mRNA [NM_170669]	chr7	NM_170669
A_51_P177744	Zc3hav1	zinc finger CCCH type, antiviral 1	Mus musculus zinc finger CCCH type, antiviral 1 (Zc3hav1), transcript variant 2, mRNA [NM_028864]	chr6	NM_028864
A_52_P195640	AW551984	expressed sequence AW551984	Mus musculus expressed sequence AW551984 (AW551984), transcript variant 2, mRNA [NM_178737]	chr9	NM_178737
A_52_P250578	Fam115a	family with sequence similarity 115, member A	family with sequence similarity 115, member A [Source:MGI Symbol;Acc:MGI:1914665] [ENSMUST00000045054]	chr6	AK132148
A_51_P138933	Ppp1r3b	protein phosphatase 1, regulatory (inhibitor) subunit 3B	Mus musculus protein phosphatase 1, regulatory (inhibitor) subunit 3B (Ppp1r3b), mRNA [NM_177741]	chr8	NM_177741
A_52_P363951	Thbs1	thrombospondin 1	Mus musculus thrombospondin 1 (Thbs1), mRNA [NM_011580]	chr2	NM_011580
A_52_P338887	Zfp672	zinc finger protein 672	Mus musculus zinc finger protein 672 (Zfp672), transcript variant 1, mRNA [NM_178761]	chr11	NM_178761
A_52_P548202	Gm10030	predicted gene 10030	Mus musculus 0 day neonate lung cDNA, RIKEN full-length enriched library, clone:E030015K02 product:hypothetical protein, full insert sequence. [AK086953]	chr9	AK086953
A_52_P412417	Tnfaip3	tumor necrosis factor, alpha-induced protein 3	Mus musculus tumor necrosis factor, alpha-induced protein 3 (Tnfaip3), transcript variant 1, mRNA [NM_009397]	chr10	NM_009397
A_52_P137500	Fam199x	family with sequence similarity 199, X-linked	Mus musculus family with sequence similarity 199, X-linked (Fam199x), mRNA [NM_146261]	chrX	NM_146261
A_52_P434779	Wdr69	WD repeat domain 69	Mus musculus WD repeat domain 69 (Wdr69), transcript variant 1, mRNA [NM_027725]	chr1	NM_027725
A_51_P398147	Zscan30	zinc finger and SCAN domain containing 30	Mus musculus 0 day neonate cerebellum cDNA, RIKEN full-length enriched library, clone:C230097I24 product:unclassifiable, full insert sequence. [AK049082]	chr18	AK049082
A_52_P683525	9330169L03Rik	RIKEN cDNA 9330169L03 gene	Mus musculus 3 days neonate thymus cDNA, RIKEN full-length enriched library, clone:A630016E18 product:unclassifiable, full insert sequence. [AK041495]	chr4_random	AK041495
A_51_P452779	Pygl	liver glycogen phosphorylase	Mus musculus liver glycogen phosphorylase (Pygl), mRNA [NM_133198]	chr12	NM_133198
A_52_P58283	Kcna5	potassium voltage-gated channel, shaker-related subfamily, member 5	Mus musculus potassium voltage-gated channel, shaker-related subfamily, member 5 (Kcna5), mRNA [NM_145983]	chr6	NM_145983
A_52_P62284	Apln	apelin	Mus musculus apelin (Apln), mRNA [NM_013912]	chrX	NM_013912
A_52_P649074	Vps13c	vacuolar protein sorting 13C (yeast)	Mus musculus vacuolar protein sorting 13C (yeast) (Vps13c), mRNA [NM_177184]	chr9	NM_177184
A_51_P332717	Ugcg	UDP-glucose ceramide glucosyltransferase	Mus musculus UDP-glucose ceramide glucosyltransferase (Ugcg), mRNA [NM_011673]	chr4	NM_011673
A_52_P915307			Mus musculus 15 days embryo male testis cDNA, RIKEN full-length enriched library, clone:8030457O12 product:cytosolic 5' nucleotidase, type 1A, full insert sequence. [AK033194]	chrX	AK033194
A_52_P49643	Nup62cl	nucleoporin 62 C-terminal like	nucleoporin 62 C-terminal like [Source:MGI Symbol;Acc:MGI:2685565] [ENSMUST00000101212]	chrX
A_52_P1044425			Mus musculus 12 days embryo spinal ganglion cDNA, RIKEN full-length enriched library, clone:D130076L16 product:unclassifiable, full insert sequence. [AK084015]	chr12	AK084015
A_52_P493925	Nkd1	naked cuticle 1 homolog (Drosophila)	Mus musculus naked cuticle 1 homolog (Drosophila) (Nkd1), transcript variant 1, mRNA [NM_027280]	chr8	NM_027280
A_51_P480169	S1pr5	sphingosine-1-phosphate receptor 5	Mus musculus sphingosine-1-phosphate receptor 5 (S1pr5), mRNA [NM_053190]	chr9	NM_053190
A_52_P788229	Chchd7	coiled-coil-helix-coiled-coil-helix domain containing 7	coiled-coil-helix-coiled-coil-helix domain containing 7 [Source:MGI Symbol;Acc:MGI:1913683] [ENSMUST00000150618]	chr4	AK145105
A_52_P440314	6430704M03Rik	RIKEN cDNA 6430704M03 gene	Mus musculus RIKEN cDNA 6430704M03 gene (6430704M03Rik), mRNA [NM_001142965]	chr4	NM_001142965
A_52_P249544	Rufy3	RUN and FYVE domain containing 3	Mus musculus RUN and FYVE domain containing 3 (Rufy3), mRNA [NM_027530]	chr5	NM_027530
A_52_P48569	Slc38a4	solute carrier family 38, member 4	Mus musculus solute carrier family 38, member 4 (Slc38a4), mRNA [NM_027052]	chr15	NM_027052
A_52_P281862	Tctex1d1	Tctex1 domain containing 1	Mus musculus Tctex1 domain containing 1 (Tctex1d1), transcript variant 1, mRNA [NM_026100]	chr4	NM_026100
A_51_P499371	Vax1	ventral anterior homeobox containing gene 1	Mus musculus ventral anterior homeobox containing gene 1 (Vax1), mRNA [NM_009501]	chr19	NM_009501
A_51_P379069	Dkk1	dickkopf homolog 1 (Xenopus laevis)	Mus musculus dickkopf homolog 1 (Xenopus laevis) (Dkk1), mRNA [NM_010051]	chr19	NM_010051
A_52_P399095	9030224M15Rik	RIKEN cDNA 9030224M15 gene	Mus musculus RIKEN cDNA 9030224M15 gene (9030224M15Rik), mRNA [NM_177793]	chr10	NM_177793
A_51_P224311	Popdc2	popeye domain containing 2	Mus musculus popeye domain containing 2 (Popdc2), transcript variant 2, mRNA [NM_022318]	chr16	NM_022318
A_52_P43549	Cd38	CD38 antigen	Mus musculus CD38 antigen (Cd38), mRNA [NM_007646]	chr5	NM_007646
A_52_P405655	Sall3	sal-like 3 (Drosophila)	Mus musculus sal-like 3 (Drosophila) (Sall3), mRNA [NM_178280]	chr18	NM_178280
A_52_P1140435			Mus musculus 9 days embryo whole body cDNA, RIKEN full-length enriched library, clone:D030070O15 product:unclassifiable, full insert sequence. [AK083720]	chr2	AK083720
A_51_P398868	Has3	hyaluronan synthase 3	Mus musculus hyaluronan synthase 3 (Has3), mRNA [NM_008217]	chr8	NM_008217
A_51_P366836	Rab8b	RAB8B, member RAS oncogene family	Mus musculus RAB8B, member RAS oncogene family (Rab8b), mRNA [NM_173413]	chr9	NM_173413
A_51_P311038	Adamts15	a disintegrin-like and metallopeptidase (reprolysin type) with thrombospondin type 1 motif, 15	Mus musculus a disintegrin-like and metallopeptidase (reprolysin type) with thrombospondin type 1 motif, 15 (Adamts15), mRNA [NM_001024139]	chr9	NM_001024139
A_51_P341725	Mesp1	mesoderm posterior 1	Mus musculus mesoderm posterior 1 (Mesp1), mRNA [NM_008588]	chr7	NM_008588
A_52_P508391	Dkk1	dickkopf homolog 1 (Xenopus laevis)	Mus musculus dickkopf homolog 1 (Xenopus laevis) (Dkk1), mRNA [NM_010051]	chr19	NM_010051
A_52_P643172	Aph1c	anterior pharynx defective 1c homolog (C. elegans)	Mus musculus anterior pharynx defective 1c homolog (C. elegans) (Aph1c), mRNA [NM_026674]	chr9	NM_026674
A_52_P1189140			Mus musculus 16 days embryo head cDNA, RIKEN full-length enriched library, clone:C130019G10 product:hypothetical protein, full insert sequence. [AK140790]	chr4	AK140790
A_51_P425284	Aldoc	aldolase C, fructose-bisphosphate	aldolase C, fructose-bisphosphate [Source:MGI Symbol;Acc:MGI:101863] [ENSMUST00000017534]	chr11	AK039267
A_51_P102987	Penk	preproenkephalin	Mus musculus preproenkephalin (Penk), mRNA [NM_001002927]	chr4	NM_001002927
A_52_P35670	Snapc3	small nuclear RNA activating complex, polypeptide 3	small nuclear RNA activating complex, polypeptide 3 [Source:MGI Symbol;Acc:MGI:1916338] [ENSMUST00000130676]	chr4	XR_104867
A_51_P500002	Sema6d	sema domain, transmembrane domain (TM), and cytoplasmic domain, (semaphorin) 6D	Mus musculus sema domain, transmembrane domain (TM), and cytoplasmic domain, (semaphorin) 6D (Sema6d), transcript variant 1, mRNA [NM_172537]	chr2	NM_172537
A_51_P379478	Nckap5	NCK-associated protein 5	Mus musculus NCK-associated protein 5 (Nckap5), transcript variant 2, mRNA [NM_172484]	chr1	NM_172484
A_51_P224424	Klhl4	kelch-like 4 (Drosophila)	Mus musculus kelch-like 4 (Drosophila) (Klhl4), mRNA [NM_172781]	chrX	NM_172781
A_51_P345649	Pdgfra	platelet derived growth factor receptor, alpha polypeptide	Mus musculus platelet derived growth factor receptor, alpha polypeptide (Pdgfra), transcript variant 1, mRNA [NM_011058]	chr5	NM_011058
A_52_P560038	Ano2	anoctamin 2	Mus musculus anoctamin 2 (Ano2), mRNA [NM_153589]	chr6	NM_153589
A_52_P262511	Rnase4	ribonuclease, RNase A family 4	Mus musculus ribonuclease, RNase A family 4 (Rnase4), transcript variant 1, mRNA [NM_021472]	chr14	NM_021472
A_51_P101375	St6gal1	beta galactoside alpha 2,6 sialyltransferase 1	Mus musculus beta galactoside alpha 2,6 sialyltransferase 1 (St6gal1), mRNA [NM_145933]	chr16	NM_145933
A_51_P274488	Pcdh8	protocadherin 8	Mus musculus protocadherin 8 (Pcdh8), transcript variant 1, mRNA [NM_021543]	chr14	NM_021543
A_51_P144957	Tram1l1	translocation associated membrane protein 1-like 1	Mus musculus translocation associated membrane protein 1-like 1 (Tram1l1), mRNA [NM_146140]	chr3	NM_146140
A_52_P294605	Stxbp5	syntaxin binding protein 5 (tomosyn)	Mus musculus syntaxin binding protein 5 (tomosyn) (Stxbp5), mRNA [NM_001081344]	chr10	NM_001081344
A_51_P202033	Wls	wntless homolog (Drosophila)	Mus musculus wntless homolog (Drosophila) (Wls), transcript variant 1, mRNA [NM_026582]	chr3	NM_026582
A_52_P17982	B3gat1	beta-1,3-glucuronyltransferase 1 (glucuronosyltransferase P)	Mus musculus beta-1,3-glucuronyltransferase 1 (glucuronosyltransferase P) (B3gat1), mRNA [NM_029792]	chr9	NM_029792
A_52_P278581	Zbtb1	zinc finger and BTB domain containing 1	zinc finger and BTB domain containing 1 [Source:MGI Symbol;Acc:MGI:2442326] [ENSMUST00000042779]	chr12	BC029005
A_51_P437050	Heg1	HEG homolog 1 (zebrafish)	HEG homolog 1 (zebrafish) [Source:MGI Symbol;Acc:MGI:1924696] [ENSMUST00000128105]	chr16	AK043598
A_51_P387810	Ifih1	interferon induced with helicase C domain 1	Mus musculus interferon induced with helicase C domain 1 (Ifih1), transcript variant 1, mRNA [NM_027835]	chr2	NM_027835
A_52_P403173	Wnt2b	wingless related MMTV integration site 2b	Mus musculus wingless related MMTV integration site 2b (Wnt2b), mRNA [NM_009520]	chr3	NM_009520
A_52_P229439				chr6
A_52_P280044	Adam19	a disintegrin and metallopeptidase domain 19 (meltrin beta)	Mus musculus a disintegrin and metallopeptidase domain 19 (meltrin beta) (Adam19), mRNA [NM_009616]	chr11	NM_009616
A_52_P17207	Pla2g4c	phospholipase A2, group IVC (cytosolic, calcium-independent)	Mus musculus phospholipase A2, group IVC (cytosolic, calcium-independent) (Pla2g4c), transcript variant 1, mRNA [NM_001168504]	chr7	NM_001168504
A_52_P107406	Pappa	pregnancy-associated plasma protein A	Mus musculus pregnancy-associated plasma protein A (Pappa), mRNA [NM_021362]	chr4	NM_021362
A_52_P565353	Cxcr4	chemokine (C-X-C motif) receptor 4	Mus musculus chemokine (C-X-C motif) receptor 4 (Cxcr4), mRNA [NM_009911]	chr1	NM_009911
A_52_P431116	Col23a1	collagen, type XXIII, alpha 1	Mus musculus collagen, type XXIII, alpha 1 (Col23a1), mRNA [NM_153393]	chr11	NM_153393
A_51_P439446	Tll1	tolloid-like	Mus musculus mammalian tolloid-like protein mRNA, complete cds. [U34042]	chr8	U34042
A_52_P325265	Ndufaf4	NADH dehydrogenase (ubiquinone) 1 alpha subcomplex, assembly factor 4	Mus musculus NADH dehydrogenase (ubiquinone) 1 alpha subcomplex, assembly factor 4 (Ndufaf4), nuclear gene encoding mitochondrial protein, mRNA [NM_026742]	chr4	NM_026742
A_51_P458451	Adipoq	adiponectin, C1Q and collagen domain containing	Mus musculus adiponectin, C1Q and collagen domain containing (Adipoq), mRNA [NM_009605]	chr16	NM_009605
A_52_P244030	Zfp516	zinc finger protein 516	Mus musculus zinc finger protein 516 (Zfp516), transcript variant 1, mRNA [NM_183033]	chr18	NM_183033
A_51_P256066	Tiam2	T-cell lymphoma invasion and metastasis 2	Mus musculus T-cell lymphoma invasion and metastasis 2 (Tiam2), transcript variant 1, mRNA [NM_011878]	chr17	NM_011878
A_52_P56876			Mus musculus 16 days neonate cerebellum cDNA, RIKEN full-length enriched library, clone:9630028D01 product:hypothetical Tyrosine-rich region profile containing protein, full insert sequence. [AK036030]	chr5	AK036030
A_51_P399477	Dennd5b	DENN/MADD domain containing 5B	Mus musculus DENN/MADD domain containing 5B (Dennd5b), mRNA [NM_177192]	chr6	NM_177192
A_51_P478353	Myof	myoferlin	Mus musculus myoferlin (Myof), mRNA [NM_001099634]	chr19	NM_001099634
A_52_P383754	Copg2as2	coatomer protein complex, subunit gamma 2, antisense 2	Mus musculus Mit1/Lb9 mRNA, partial sequence. [AF217545]	chr6	AF217545
A_52_P1101021			UI-M-CG0p-bdd-g-11-0-UI.s1 NIH_BMAP_Ret4_S2 Mus musculus cDNA clone UI-M-CG0p-bdd-g-11-0-UI 3'. [BE981836]	chr3	BE981836
A_51_P265778	Chsy3	chondroitin sulfate synthase 3	Mus musculus chondroitin sulfate synthase 3 (Chsy3), mRNA [NM_001081328]	chr18	NM_001081328
A_52_P561161	Dennd5b	DENN/MADD domain containing 5B	Mus musculus DENN/MADD domain containing 5B (Dennd5b), mRNA [NM_177192]	chr6	NM_177192
A_51_P405606	Ndrg1	N-myc downstream regulated gene 1	Mus musculus N-myc downstream regulated gene 1 (Ndrg1), mRNA [NM_008681]	chr15	NM_008681
A_51_P265824	Hhex	hematopoietically expressed homeobox	Mus musculus hematopoietically expressed homeobox (Hhex), mRNA [NM_008245]	chr19	NM_008245
A_51_P265444	Slc28a2	solute carrier family 28 (sodium-coupled nucleoside transporter), member 2	Mus musculus solute carrier family 28 (sodium-coupled nucleoside transporter), member 2 (Slc28a2), mRNA [NM_172980]	chr2	NM_172980
A_51_P477682	Prss12	protease, serine, 12 neurotrypsin (motopsin)	Mus musculus protease, serine, 12 neurotrypsin (motopsin) (Prss12), mRNA [NM_008939]	chr3	NM_008939
A_52_P639048	Adra1b	adrenergic receptor, alpha 1b	Mus musculus adrenergic receptor, alpha 1b (Adra1b), mRNA [NM_007416]	chr11	NM_007416
A_51_P434567	Adra2a	adrenergic receptor, alpha 2a	Mus musculus adrenergic receptor, alpha 2a (Adra2a), mRNA [NM_007417]	chr19	NM_007417
A_51_P303217	Ucma	upper zone of growth plate and cartilage matrix associated	Mus musculus upper zone of growth plate and cartilage matrix associated (Ucma), transcript variant 1, mRNA [NM_026754]	chr2	NM_026754
A_51_P216702	A130022J15Rik	RIKEN cDNA A130022J15 gene	Mus musculus RIKEN cDNA A130022J15 gene (A130022J15Rik), mRNA [NM_175313]	chr6	NM_175313
A_52_P843282	Rgs17	regulator of G-protein signaling 17	Mus musculus regulator of G-protein signaling 17 (Rgs17), transcript variant 1, mRNA [NM_001161822]	chr10	NM_001161822
A_52_P337948	Tnik	TRAF2 and NCK interacting kinase	Mus musculus TRAF2 and NCK interacting kinase (Tnik), transcript variant 4, mRNA [NM_001163009]	chr3	NM_001163009
A_52_P82701	Slc9a3	solute carrier family 9 (sodium/hydrogen exchanger), member 3	Mus musculus solute carrier family 9 (sodium/hydrogen exchanger), member 3 (Slc9a3), mRNA [NM_001081060]	chr13	NM_001081060
A_52_P378968	Rgs2	regulator of G-protein signaling 2	Mus musculus regulator of G-protein signaling 2 (Rgs2), mRNA [NM_009061]	chr1	NM_009061
A_52_P50205	4933404M02Rik	RIKEN cDNA 4933404M02 gene	Mus musculus RIKEN cDNA 4933404M02 gene (4933404M02Rik), mRNA [NM_025744]	chr2	NM_025744
A_52_P210933	Fastkd5	FAST kinase domains 5	Mus musculus FAST kinase domains 5 (Fastkd5), transcript variant 1, mRNA [NM_198176]	chr2	NM_198176
A_52_P97572	Aplnr	apelin receptor	Mus musculus apelin receptor (Aplnr), mRNA [NM_011784]	chr2	NM_011784
A_51_P506204	Cdh11	cadherin 11	Mus musculus cadherin 11 (Cdh11), mRNA [NM_009866]	chr8	NM_009866
A_51_P419270	Dnajc5b	DnaJ (Hsp40) homolog, subfamily C, member 5 beta	Mus musculus DnaJ (Hsp40) homolog, subfamily C, member 5 beta (Dnajc5b), transcript variant 2, mRNA [NM_025489]	chr3	NM_025489
A_51_P375285			Mus musculus 12 days embryo spinal ganglion cDNA, RIKEN full-length enriched library, clone:D130011K02 product:weakly similar to ENVELOPE PROTEIN (FRAGMENT) [Friend spleen focus-forming virus], full insert sequence. [AK083796]	chr7	AK083796
A_52_P6442	Pknox2	Pbx/knotted 1 homeobox 2	Mus musculus Pbx/knotted 1 homeobox 2 (Pknox2), transcript variant 2, mRNA [NM_001029838]	chr9	NM_001029838
A_51_P310850	Plekha6	pleckstrin homology domain containing, family A member 6	Mus musculus pleckstrin homology domain containing, family A member 6 (Plekha6), transcript variant 1, mRNA [NM_182930]	chr1	NM_182930
A_52_P49321	Adamts9	a disintegrin-like and metallopeptidase (reprolysin type) with thrombospondin type 1 motif, 9	Mus musculus a disintegrin-like and metallopeptidase (reprolysin type) with thrombospondin type 1 motif, 9 (Adamts9), mRNA [NM_175314]	chr6	NM_175314
A_51_P200517	Rasgef1a	RasGEF domain family, member 1A	Mus musculus RasGEF domain family, member 1A (Rasgef1a), mRNA [NM_027526]	chr6	NM_027526
A_52_P173485	Usp3	ubiquitin specific peptidase 3	Mus musculus ubiquitin specific peptidase 3 (Usp3), mRNA [NM_144937]	chr9	NM_144937
A_51_P488024	Gls	glutaminase	Mus musculus glutaminase (Gls), nuclear gene encoding mitochondrial protein, transcript variant 1, mRNA [NM_001081081]	chr1	NM_001081081
A_52_P526372	Zeb2	zinc finger E-box binding homeobox 2	Mus musculus zinc finger E-box binding homeobox 2 (Zeb2), transcript variant 2, mRNA [NM_015753]	chr2	NM_015753
A_51_P181691	Nod2	nucleotide-binding oligomerization domain containing 2	Mus musculus nucleotide-binding oligomerization domain containing 2 (Nod2), mRNA [NM_145857]	chr8	NM_145857
A_52_P341708			Mus musculus 16 days embryo head cDNA, RIKEN full-length enriched library, clone:C130084F15 product:unclassifiable, full insert sequence. [AK081879]	chr8	AK081879
A_52_P537827	Wdr72	WD repeat domain 72	Mus musculus WD repeat domain 72 (Wdr72), mRNA [NM_001033500]	chr9	NM_001033500
A_52_P228652	Zfy2	zinc finger protein 2, Y linked	Mus musculus zinc finger protein 2, Y linked (Zfy2), mRNA [NM_009571]	chrY	NM_009571
A_52_P242544	Dsp	desmoplakin	Mus musculus desmoplakin (Dsp), mRNA [NM_023842]	chr13	NM_023842
A_51_P185247	Gdf10	growth differentiation factor 10	Mus musculus growth differentiation factor 10 (Gdf10), mRNA [NM_145741]	chr14	NM_145741
A_51_P110323	Gna14	guanine nucleotide binding protein, alpha 14	Mus musculus guanine nucleotide binding protein, alpha 14 (Gna14), mRNA [NM_008137]	chr19	NM_008137
A_51_P195958	Phlda1	pleckstrin homology-like domain, family A, member 1	Mus musculus pleckstrin homology-like domain, family A, member 1 (Phlda1), mRNA [NM_009344]	chr10	NM_009344
A_52_P250865	Wnt5a	wingless-related MMTV integration site 5A	wingless-related MMTV integration site 5A [Source:MGI Symbol;Acc:MGI:98958] [ENSMUST00000063465]	chr14	CJ243128
A_51_P322972	Hkdc1	hexokinase domain containing 1	Mus musculus hexokinase domain containing 1 (Hkdc1), mRNA [NM_145419]	chr10	NM_145419
A_52_P554768	Calcr	calcitonin receptor	Mus musculus calcitonin receptor (Calcr), transcript variant 1b, mRNA [NM_007588]	chr6	NM_007588
A_51_P157193	Rhoj	ras homolog gene family, member J	Mus musculus ras homolog gene family, member J (Rhoj), mRNA [NM_023275]	chr12	NM_023275
A_52_P834161	2810038L03Rik	RIKEN cDNA 2810038L03 gene	Mus musculus 10, 11 days embryo whole body cDNA, RIKEN full-length enriched library, clone:2810038L03 product:unclassifiable, full insert sequence. [AK012882]	chr1	AK012882
A_51_P274789	Rai14	retinoic acid induced 14	Mus musculus retinoic acid induced 14 (Rai14), transcript variant 1, mRNA [NM_030690]	chr15	NM_030690
A_52_P520037	Rimbp2	RIMS binding protein 2	Mus musculus mRNA for mKIAA0318 protein. [AK122245]	chr5	AK122245
A_51_P348494	Sat1	spermidine/spermine N1-acetyl transferase 1	Mus musculus spermidine/spermine N1-acetyl transferase 1 (Sat1), mRNA [NM_009121]	chrX	NM_009121
A_51_P394764	Fam110c	family with sequence similarity 110, member C	Mus musculus family with sequence similarity 110, member C (Fam110c), mRNA [NM_027828]	chr12	NM_027828
A_51_P249286	Rgs16	regulator of G-protein signaling 16	Mus musculus regulator of G-protein signaling 16 (Rgs16), mRNA [NM_011267]	chr1	NM_011267
A_51_P174275	Colec11	collectin sub-family member 11	Mus musculus collectin sub-family member 11 (Colec11), mRNA [NM_027866]	chr12	NM_027866
A_51_P330630	Usp3	ubiquitin specific peptidase 3	Mus musculus ubiquitin specific peptidase 3 (Usp3), mRNA [NM_144937]	chr9	NM_144937
A_52_P350950	Dennd2c	DENN/MADD domain containing 2C	Mus musculus DENN/MADD domain containing 2C (Dennd2c), mRNA [NM_177857]	chr3	NM_177857
A_52_P634090	Jag1	jagged 1	Mus musculus jagged 1 (Jag1), mRNA [NM_013822]	chr2	NM_013822
A_52_P392205	Krt222	keratin 222	Mus musculus keratin 222 (Krt222), mRNA [NM_172946]	chr11	NM_172946
A_51_P282538	Gad1	glutamic acid decarboxylase 1	Mus musculus glutamic acid decarboxylase 1 (Gad1), mRNA [NM_008077]	chr2	NM_008077
A_52_P425734	Afm	afamin	Mus musculus afamin (Afm), mRNA [NM_145146]	chr5	NM_145146
A_51_P188911	Galnt12	UDP-N-acetyl-alpha-D-galactosamine:polypeptide N-acetylgalactosaminyltransferase 12	Mus musculus UDP-N-acetyl-alpha-D-galactosamine:polypeptide N-acetylgalactosaminyltransferase 12 (Galnt12), mRNA [NM_172693]	chr4	NM_172693
A_52_P931374			Mus musculus 16 days embryo head cDNA, RIKEN full-length enriched library, clone:C130037M17 product:unclassifiable, full insert sequence. [AK048149]	chr8	AK048149
A_51_P325198	3110009E18Rik	RIKEN cDNA 3110009E18 gene	Mus musculus RIKEN cDNA 3110009E18 gene (3110009E18Rik), transcript variant 2, mRNA [NM_001172074]	chr1	NM_001172074
A_52_P117491	Anapc1	anaphase promoting complex subunit 1	anaphase promoting complex subunit 1 [Source:MGI Symbol;Acc:MGI:103097] [ENSMUST00000110332]	chr2	BC057201
A_51_P260740	Pcdh7	protocadherin 7	Mus musculus protocadherin 7 (Pcdh7), transcript variant 2, mRNA [NM_018764]	chr5	NM_018764
A_51_P366344	Tgfb1i1	transforming growth factor beta 1 induced transcript 1	Mus musculus transforming growth factor beta 1 induced transcript 1 (Tgfb1i1), mRNA [NM_009365]	chr7	NM_009365
A_51_P218789	Olfr851	olfactory receptor 851	Mus musculus olfactory receptor 851 (Olfr851), mRNA [NM_146905]	chr9	NM_146905
A_51_P142744	Sulf1	sulfatase 1	Mus musculus sulfatase 1 (Sulf1), transcript variant 2, mRNA [NM_172294]	chr1	NM_172294
A_51_P267796	Ddr2	discoidin domain receptor family, member 2	Mus musculus discoidin domain receptor family, member 2 (Ddr2), mRNA [NM_022563]	chr1	NM_022563
A_51_P165087	Snai1	snail homolog 1 (Drosophila)	Mus musculus snail homolog 1 (Drosophila) (Snai1), mRNA [NM_011427]	chr2	NM_011427
A_52_P646762	Smoc2	SPARC related modular calcium binding 2	Mus musculus SPARC related modular calcium binding 2 (Smoc2), mRNA [NM_022315]	chr17	NM_022315
A_52_P841	Zbtb10	zinc finger and BTB domain containing 10	Mus musculus zinc finger and BTB domain containing 10 (Zbtb10), mRNA [NM_177660]	chr3	NM_177660
A_51_P519040	D430041D05Rik	RIKEN cDNA D430041D05 gene	Mus musculus RIKEN cDNA D430041D05 gene (D430041D05Rik), mRNA [NM_001033347]	chr2	NM_001033347
A_51_P407494	Lefty2	left-right determination factor 2	Mus musculus left-right determination factor 2 (Lefty2), mRNA [NM_177099]	chr1	NM_177099
A_52_P384931	Usp3	ubiquitin specific peptidase 3	ubiquitin specific peptidase 3 [Source:MGI Symbol;Acc:MGI:2152450] [ENSMUST00000139547]	chr9	AK158516
A_52_P1091913			Mus musculus 10 days neonate cerebellum cDNA, RIKEN full-length enriched library, clone:B930025I17 product:unclassifiable, full insert sequence. [AK047135]	chr17	AK047135
A_51_P192955			MUSCNCG cGMP-gated cation channel protein {Mus musculus} (exp=-1; wgp=0; cg=0), partial (5%) [TC1646491]
A_52_P141417	Dact1	dapper homolog 1, antagonist of beta-catenin (xenopus)	Mus musculus dapper homolog 1, antagonist of beta-catenin (xenopus) (Dact1), transcript variant 2, mRNA [NM_021532]	chr12	NM_021532
A_52_P533540	Cep170	centrosomal protein 170	centrosomal protein 170 [Source:MGI Symbol;Acc:MGI:1918348] [ENSMUST00000070119]	chr1	BC054781
A_52_P1037027			predicted gene 10664 [Source:MGI Symbol;Acc:MGI:3642370] [ENSMUST00000142822]	chr8	XM_003084771
A_51_P290074	Fabp7	fatty acid binding protein 7, brain	Mus musculus fatty acid binding protein 7, brain (Fabp7), mRNA [NM_021272]	chr10	NM_021272
A_52_P286166	Penk	preproenkephalin	Mus musculus preproenkephalin (Penk), mRNA [NM_001002927]	chr4	NM_001002927
A_52_P533129	Mixl1	Mix1 homeobox-like 1 (Xenopus laevis)	Mus musculus Mix1 homeobox-like 1 (Xenopus laevis) (Mixl1), mRNA [NM_013729]	chr1	NM_013729
A_51_P307721	Cbln1	cerebellin 1 precursor protein	Mus musculus cerebellin 1 precursor protein (Cbln1), mRNA [NM_019626]	chr8	NM_019626
A_51_P259603	Adcyap1r1	adenylate cyclase activating polypeptide 1 receptor 1	Mus musculus adenylate cyclase activating polypeptide 1 receptor 1 (Adcyap1r1), transcript variant 1, mRNA [NM_007407]	chr6	NM_007407
A_52_P279527	Gria4	glutamate receptor, ionotropic, AMPA4 (alpha 4)	Mus musculus glutamate receptor, ionotropic, AMPA4 (alpha 4) (Gria4), transcript variant 1, mRNA [NM_019691]	chr9	NM_019691
A_52_P288177	Epha4	Eph receptor A4	Mus musculus Eph receptor A4 (Epha4), mRNA [NM_007936]	chr1	NM_007936
A_52_P408133	Rab8b	RAB8B, member RAS oncogene family	Mus musculus RAB8B, member RAS oncogene family (Rab8b), mRNA [NM_173413]	chr9	NM_173413
A_52_P597634	Fzd1	frizzled homolog 1 (Drosophila)	Mus musculus frizzled homolog 1 (Drosophila) (Fzd1), mRNA [NM_021457]	chr5	NM_021457
A_52_P883993			Mus musculus adult male hippocampus cDNA, RIKEN full-length enriched library, clone:C630032P22 product:unclassifiable, full insert sequence. [AK083277]	chr9	AK083277
A_51_P106893	Zeb2	zinc finger E-box binding homeobox 2	Mus musculus 12 days embryo spinal ganglion cDNA, RIKEN full-length enriched library, clone:D130016B08 product:unclassifiable, full insert sequence. [AK051204]	chr2	AK051204
A_52_P229278	Limch1	LIM and calponin homology domains 1	Mus musculus LIM and calponin homology domains 1 (Limch1), mRNA [NM_001001980]	chr5	NM_001001980
A_51_P147265	Trpc2	transient receptor potential cation channel, subfamily C, member 2	transient receptor potential cation channel, subfamily C, member 2 [Source:MGI Symbol;Acc:MGI:109527] [ENSMUST00000123372]	chr7	AK040538
A_51_P325124	Aph1b	anterior pharynx defective 1b homolog (C. elegans)	Mus musculus anterior pharynx defective 1b homolog (C. elegans) (Aph1b), mRNA [NM_177583]	chr9	NM_177583
A_51_P218548	Gm9757	predicted gene 9757	Mus musculus adult male testis cDNA, RIKEN full-length enriched library, clone:4933427C01 product:hypothetical Arginine-rich region containing protein, full insert sequence. [AK016943]	chr9	AK016943
A_51_P141211	Atp11b	ATPase, class VI, type 11B	Mus musculus ATPase, class VI, type 11B (Atp11b), mRNA [NM_029570]	chr3	NM_029570
A_51_P101460	Dsp	desmoplakin	Mus musculus desmoplakin (Dsp), mRNA [NM_023842]	chr13	NM_023842
A_52_P507802	Lpar1	lysophosphatidic acid receptor 1	Mus musculus lysophosphatidic acid receptor 1 (Lpar1), transcript variant 1, mRNA [NM_010336]	chr4	NM_010336
A_51_P320281	Irx2	Iroquois related homeobox 2 (Drosophila)	Mus musculus Iroquois related homeobox 2 (Drosophila) (Irx2), mRNA [NM_010574]	chr13	NM_010574
A_52_P75975	Rps6ka3	ribosomal protein S6 kinase polypeptide 3	ribosomal protein S6 kinase polypeptide 3 [Source:MGI Symbol;Acc:MGI:104557] [ENSMUST00000033671]	chrX	AK081329
A_52_P118560	Kynu	kynureninase (L-kynurenine hydrolase)	Mus musculus kynureninase (L-kynurenine hydrolase) (Kynu), mRNA [NM_027552]	chr2	NM_027552
A_52_P67493	Adra2a	adrenergic receptor, alpha 2a	Mus musculus adrenergic receptor, alpha 2a (Adra2a), mRNA [NM_007417]	chr19	NM_007417
A_51_P318192	Gem	GTP binding protein (gene overexpressed in skeletal muscle)	Mus musculus GTP binding protein (gene overexpressed in skeletal muscle) (Gem), mRNA [NM_010276]	chr4	NM_010276
A_52_P295331	Zfp28	zinc finger protein 28	Mus musculus mRNA for mKIAA1431 protein. [AK173170]	chr7	AK173170
A_51_P251129	Stard8	START domain containing 8	Mus musculus START domain containing 8 (Stard8), mRNA [NM_199018]	chrX	NM_199018
A_51_P164530	Fhit	fragile histidine triad gene	Mus musculus fragile histidine triad gene (Fhit), mRNA [NM_010210]	chr14	NM_010210
A_52_P437795	Cdh11	cadherin 11	Mus musculus cadherin 11 (Cdh11), mRNA [NM_009866]	chr8	NM_009866
A_51_P483544	Aass	aminoadipate-semialdehyde synthase	Mus musculus aminoadipate-semialdehyde synthase (Aass), nuclear gene encoding mitochondrial protein, mRNA [NM_013930]	chr6	NM_013930
A_52_P16016	Olfr384	olfactory receptor 384	Mus musculus olfactory receptor 384 (Olfr384), mRNA [NM_207224]	chr11	NM_207224
A_51_P418029	Mum1l1	melanoma associated antigen (mutated) 1-like 1	Mus musculus melanoma associated antigen (mutated) 1-like 1 (Mum1l1), transcript variant 5, mRNA [NM_175541]	chrX	NM_175541
A_52_P620898	Ajap1	adherens junction associated protein 1	Mus musculus adherens junction associated protein 1 (Ajap1), mRNA [NM_001099299]	chr4	NM_001099299
A_52_P142191	Aph1b	anterior pharynx defective 1b homolog (C. elegans)	Mus musculus anterior pharynx defective 1b homolog (C. elegans) (Aph1b), mRNA [NM_177583]	chr9	NM_177583
A_52_P433889	Ctsb	cathepsin B	Mus musculus cathepsin B (Ctsb), mRNA [NM_007798]	chr14	NM_007798
A_51_P306731	Agpat9	1-acylglycerol-3-phosphate O-acyltransferase 9	Mus musculus 1-acylglycerol-3-phosphate O-acyltransferase 9 (Agpat9), transcript variant 1, mRNA [NM_172715]	chr5	NM_172715
A_51_P231036	Col9a1	collagen, type IX, alpha 1	Mus musculus collagen, type IX, alpha 1 (Col9a1), mRNA [NM_007740]	chr1	NM_007740
A_52_P17446			Q47CD0_DECAR (Q47CD0) Inner-membrane translocator, partial (5%) [TC1662444]	chr15
A_52_P248013	Chsy3	chondroitin sulfate synthase 3	Mus musculus chondroitin sulfate synthase 3 (Chsy3), mRNA [NM_001081328]	chr18	NM_001081328
A_52_P467511	Sp8	trans-acting transcription factor 8	Mus musculus trans-acting transcription factor 8 (Sp8), mRNA [NM_177082]	chr12	NM_177082
A_51_P395686	5830405M20Rik	RIKEN cDNA 5830405M20 gene	Mus musculus adult male thymus cDNA, RIKEN full-length enriched library, clone:5830405M20 product:similar to RIBOSOMAL PROTEIN S6 (FRAGMENT) [Sus scrofa], full insert sequence. [AK017899]	chr1	AK017899
A_51_P286748	Frzb	frizzled-related protein	Mus musculus frizzled-related protein (Frzb), mRNA [NM_011356]	chr2	NM_011356
A_52_P594756	Asb4	ankyrin repeat and SOCS box-containing 4	Mus musculus ankyrin repeat and SOCS box-containing 4 (Asb4), mRNA [NM_023048]	chr6	NM_023048
A_51_P456113	9930013L23Rik	RIKEN cDNA 9930013L23 gene	Mus musculus RIKEN cDNA 9930013L23 gene (9930013L23Rik), mRNA [NM_030728]	chr7	NM_030728
A_52_P33416	Ythdc2	YTH domain containing 2	Mus musculus YTH domain containing 2 (Ythdc2), mRNA [NM_001163013]	chr18	NM_001163013
A_52_P437662	Cspg5	chondroitin sulfate proteoglycan 5	Mus musculus chondroitin sulfate proteoglycan 5 (Cspg5), transcript variant 1, mRNA [NM_013884]	chr9	NM_013884
A_52_P793792			RIKEN cDNA 1500002O10 gene [Source:MGI Symbol;Acc:MGI:1916236] [ENSMUST00000151851]	chr2	AK005124
A_52_P585124	Cxcr4	chemokine (C-X-C motif) receptor 4	Mus musculus chemokine (C-X-C motif) receptor 4 (Cxcr4), mRNA [NM_009911]	chr1	NM_009911
A_52_P416575	Trim61	tripartite motif-containing 61	Mus musculus tripartite motif-containing 61 (Trim61), transcript variant 1, mRNA [NM_153110]	chr8	NM_153110
A_51_P164219	Usp18	ubiquitin specific peptidase 18	Mus musculus ubiquitin specific peptidase 18 (Usp18), mRNA [NM_011909]	chr6	NM_011909
A_51_P355702	Trpv3	transient receptor potential cation channel, subfamily V, member 3	transient receptor potential cation channel, subfamily V, member 3 [Source:MGI Symbol;Acc:MGI:2181407] [ENSMUST00000049676]	chr11	AK004128
A_51_P208845	Egflam	EGF-like, fibronectin type III and laminin G domains	Mus musculus EGF-like, fibronectin type III and laminin G domains (Egflam), mRNA [NM_178748]	chr15	NM_178748
A_51_P236864	Parp8	poly (ADP-ribose) polymerase family, member 8	Mus musculus poly (ADP-ribose) polymerase family, member 8 (Parp8), mRNA [NM_001081009]	chr13	NM_001081009
A_51_P209327	Apln	apelin	Mus musculus apelin (Apln), mRNA [NM_013912]	chrX	NM_013912
A_51_P411917	Gata6	GATA binding protein 6	Mus musculus GATA binding protein 6 (Gata6), mRNA [NM_010258]	chr18	NM_010258
A_52_P215263	4930556M19Rik	RIKEN cDNA 4930556M19 gene	PREDICTED: Mus musculus RIKEN cDNA 4930556M19 gene (4930556M19Rik), partial miscRNA [XR_105663]	chr15	XR_105663
A_51_P378381	4933436C20Rik	RIKEN cDNA 4933436C20 gene	Mus musculus RIKEN cDNA 4933436C20 gene (4933436C20Rik), non-coding RNA [NR_033641]	chr8	NR_033641
A_51_P381821	Fst	follistatin	Mus musculus follistatin (Fst), mRNA [NM_008046]	chr13	NM_008046
A_52_P382149	Cyp26a1	cytochrome P450, family 26, subfamily a, polypeptide 1	Mus musculus cytochrome P450, family 26, subfamily a, polypeptide 1 (Cyp26a1), mRNA [NM_007811]	chr19	NM_007811
A_51_P267447	Adam19	a disintegrin and metallopeptidase domain 19 (meltrin beta)	Mus musculus a disintegrin and metallopeptidase domain 19 (meltrin beta) (Adam19), mRNA [NM_009616]	chr11	NM_009616
A_51_P329512	Rreb1	ras responsive element binding protein 1	Mus musculus ras responsive element binding protein 1 (Rreb1), transcript variant 6, mRNA [NM_001177869]	chr13	NM_001177869
A_52_P596008	Zeb2	zinc finger E-box binding homeobox 2	Mus musculus zinc finger E-box binding homeobox 2 (Zeb2), transcript variant 2, mRNA [NM_015753]	chr2	NM_015753
A_51_P311476	Rgma	RGM domain family, member A	Mus musculus RGM domain family, member A (Rgma), mRNA [NM_177740]	chr7	NM_177740
A_52_P385896	Atp8a1	ATPase, aminophospholipid transporter (APLT), class I, type 8A, member 1	Mus musculus ATPase, aminophospholipid transporter (APLT), class I, type 8A, member 1 (Atp8a1), transcript variant 1, mRNA [NM_001038999]	chr5	NM_001038999
A_52_P341489	Gm7120	predicted gene 7120	Mus musculus predicted gene 7120 (Gm7120), transcript variant 1, mRNA [NM_001039244]		NM_001039244
A_52_P595476	Klhl6	kelch-like 6 (Drosophila)	Mus musculus kelch-like 6 (Drosophila) (Klhl6), mRNA [NM_183390]	chr16	NM_183390
A_52_P240706	Ceacam1	carcinoembryonic antigen-related cell adhesion molecule 1	Mus musculus carcinoembryonic antigen-related cell adhesion molecule 1 (Ceacam1), transcript variant 1, mRNA [NM_001039185]	chr7	NM_001039185
A_52_P553471	Lipa	lysosomal acid lipase A	Mus musculus adult male hippocampus cDNA, RIKEN full-length enriched library, clone:C630012O05 product:unclassifiable, full insert sequence. [AK083099]	chr19	AK083099
A_51_P210970	Wnt3a	wingless-related MMTV integration site 3A	Mus musculus wingless-related MMTV integration site 3A (Wnt3a), mRNA [NM_009522]	chr11	NM_009522
A_51_P378589	Myof	myoferlin	Mus musculus myoferlin (Myof), mRNA [NM_001099634]	chr19	NM_001099634
A_52_P676589	Fzd8	frizzled homolog 8 (Drosophila)	Mus musculus 12 days embryo embryonic body between diaphragm region and neck cDNA, RIKEN full-length enriched library, clone:9430006K02 product:inferred: transmembrane receptor {Mus musculus}; frizzled homolog 8 (Drosophila) homolog {GNF expression}, full insert sequence. [AK034561]	chr18	AK034561
A_52_P121342	Nrxn1	neurexin I	Mus musculus neurexin I (Nrxn1), transcript variant 1, mRNA [NM_020252]	chr17	NM_020252
A_52_P176245	Gata6	GATA binding protein 6	Mus musculus GATA binding protein 6 (Gata6), mRNA [NM_010258]	chr18	NM_010258
A_52_P368473	Mid2	midline 2	Mus musculus midline 2 (Mid2), mRNA [NM_011845]	chrX	NM_011845
A_51_P281333	St3gal6	ST3 beta-galactoside alpha-2,3-sialyltransferase 6	Mus musculus ST3 beta-galactoside alpha-2,3-sialyltransferase 6 (St3gal6), mRNA [NM_018784]	chr16	NM_018784
A_51_P218975	Kcns3	potassium voltage-gated channel, delayed-rectifier, subfamily S, member 3	Mus musculus potassium voltage-gated channel, delayed-rectifier, subfamily S, member 3 (Kcns3), transcript variant 1, mRNA [NM_173417]	chr12	NM_173417
A_52_P477286	Rab8b	RAB8B, member RAS oncogene family	Mus musculus RAB8B, member RAS oncogene family (Rab8b), mRNA [NM_173413]	chr9	NM_173413
A_51_P220135	Nfatc1	nuclear factor of activated T-cells, cytoplasmic, calcineurin-dependent 1	Mus musculus nuclear factor of activated T-cells, cytoplasmic, calcineurin-dependent 1 (Nfatc1), transcript variant 1, mRNA [NM_016791]	chr18	NM_016791
A_52_P204459	Acsl6	acyl-CoA synthetase long-chain family member 6	acyl-CoA synthetase long-chain family member 6 [Source:MGI Symbol;Acc:MGI:894291] [ENSMUST00000093106]	chr11	AK147421
A_52_P559076	Prdm6	PR domain containing 6	Mus musculus PR domain containing 6 (Prdm6), mRNA [NM_001033281]	chr18	NM_001033281
A_51_P383524	Art3	ADP-ribosyltransferase 3	Mus musculus ADP-ribosyltransferase 3 (Art3), mRNA [NM_181728]	chr5	NM_181728
A_51_P267441	Them5	thioesterase superfamily member 5	Mus musculus thioesterase superfamily member 5 (Them5), mRNA [NM_025416]	chr3	NM_025416
A_52_P400463	Bhlhe22	basic helix-loop-helix family, member e22	Mus musculus basic helix-loop-helix family, member e22 (Bhlhe22), mRNA [NM_021560]	chr3	NM_021560
A_52_P139569	Mfap3l	microfibrillar-associated protein 3-like	Mus musculus microfibrillar-associated protein 3-like (Mfap3l), transcript variant 2, mRNA [NM_001177881]	chr8	NM_001177881
A_52_P170173	9330102E08Rik	RIKEN cDNA 9330102E08 gene	PREDICTED: Mus musculus RIKEN cDNA 9330102E08 gene (9330102E08Rik), partial miscRNA [XR_105034]	chr6	XR_105034
A_52_P633597	Rftn1	raftlin lipid raft linker 1	Mus musculus raftlin lipid raft linker 1 (Rftn1), mRNA [NM_181397]	chr17	NM_181397
A_52_P1140450			Mus musculus adult male diencephalon cDNA, RIKEN full-length enriched library, clone:9330197K07 product:unclassifiable, full insert sequence. [AK079106]	chr4	AK079106
A_51_P409452	Cldn11	claudin 11	Mus musculus claudin 11 (Cldn11), mRNA [NM_008770]	chr3	NM_008770
A_51_P140576	Mapt	microtubule-associated protein tau	Mus musculus microtubule-associated protein tau (Mapt), transcript variant 1, mRNA [NM_001038609]	chr11	NM_001038609
A_52_P622941	Slc25a37	solute carrier family 25, member 37	Mus musculus 12 days embryo embryonic body between diaphragm region and neck cDNA, RIKEN full-length enriched library, clone:9430065F12 product:MITOCHONDRIAL CARRIER-LIKE PROTEIN homolog [Mus musculus], full insert sequence. [AK034948]	chr14	AK034948
A_52_P128134	Foxd1	forkhead box D1	Mus musculus forkhead box D1 (Foxd1), mRNA [NM_008242]	chr13	NM_008242
A_52_P283055	Slc5a3	solute carrier family 5 (inositol transporters), member 3	Mus musculus solute carrier family 5 (inositol transporters), member 3 (Slc5a3), mRNA [NM_017391]	chr16	NM_017391
A_51_P110081	Dmrta2	doublesex and mab-3 related transcription factor like family A2	Mus musculus doublesex and mab-3 related transcription factor like family A2 (Dmrta2), mRNA [NM_172296]	chr4	NM_172296
A_51_P364694	Slfn5	schlafen 5	Mus musculus schlafen 5 (Slfn5), mRNA [NM_183201]	chr11	NM_183201
A_51_P432567	Foxg1	forkhead box G1	Mus musculus forkhead box G1 (Foxg1), transcript variant 1, mRNA [NM_008241]	chr12	NM_008241
A_52_P418791	Rbp1	retinol binding protein 1, cellular	Mus musculus retinol binding protein 1, cellular (Rbp1), mRNA [NM_011254]	chr9	NM_011254
A_51_P236483	Dcpp1	demilune cell and parotid protein 1	Mus musculus demilune cell and parotid protein 1 (Dcpp1), mRNA [NM_019910]	chr17	NM_019910
A_51_P121547	Bmi1	Bmi1 polycomb ring finger oncogene	Mus musculus Bmi1 polycomb ring finger oncogene (Bmi1), mRNA [NM_007552]	chr2	NM_007552
A_52_P876257	Stx8	syntaxin 8	Mus musculus 0 day neonate lung cDNA, RIKEN full-length enriched library, clone:E030010D18 product:unclassifiable, full insert sequence. [AK086903]	chr11	AK086903
A_51_P284476	Gpm6b	glycoprotein m6b	Mus musculus glycoprotein m6b (Gpm6b), transcript variant 5, mRNA [NM_023122]	chrX	NM_023122
A_51_P112308	1810011O10Rik	RIKEN cDNA 1810011O10 gene	Mus musculus RIKEN cDNA 1810011O10 gene (1810011O10Rik), mRNA [NM_026931]	chr8	NM_026931
A_52_P616480	Ankrd58	ankyrin repeat domain 58	Mus musculus ankyrin repeat domain 58 (Ankrd58), mRNA [NM_173779]	chrX	NM_173779
A_52_P175190	Egfr	epidermal growth factor receptor	epidermal growth factor receptor [Source:MGI Symbol;Acc:MGI:95294] [ENSMUST00000020329]	chr11	AK033431
A_51_P504354	Nrarp	Notch-regulated ankyrin repeat protein	Mus musculus Notch-regulated ankyrin repeat protein (Nrarp), mRNA [NM_025980]	chr2	NM_025980
A_52_P32733	Nfkb1	nuclear factor of kappa light polypeptide gene enhancer in B-cells 1, p105	Mus musculus adult female vagina cDNA, RIKEN full-length enriched library, clone:9930016G07 product:unclassifiable, full insert sequence. [AK036827]	chr3	AK036827
A_51_P471386	Cdh20	cadherin 20	Mus musculus cadherin 20 (Cdh20), mRNA [NM_011800]	chr1	NM_011800
A_51_P107686	Foxc1	forkhead box C1	Mus musculus forkhead box C1 (Foxc1), mRNA [NM_008592]	chr13	NM_008592
A_52_P40466	4930471M09Rik	RIKEN cDNA 4930471M09 gene	Mus musculus adult male testis cDNA, RIKEN full-length enriched library, clone:4930427C17 product:unclassifiable, full insert sequence. [AK015209]	chr6	AK015209
A_51_P416858	Myl1	myosin, light polypeptide 1	Mus musculus myosin, light polypeptide 1 (Myl1), transcript variant 1f, mRNA [NM_021285]	chr1	NM_021285
A_51_P504237	2010106G01Rik	RIKEN cDNA 2010106G01 gene	Mus musculus RIKEN cDNA 2010106G01 gene (2010106G01Rik), mRNA [NM_023220]	chr2	NM_023220
A_51_P481494	Robo3	roundabout homolog 3 (Drosophila)	Mus musculus roundabout homolog 3 (Drosophila) (Robo3), mRNA [NM_001164767]	chr9	NM_001164767
A_51_P518823	Acsl6	acyl-CoA synthetase long-chain family member 6	acyl-CoA synthetase long-chain family member 6 [Source:MGI Symbol;Acc:MGI:894291] [ENSMUST00000093106]	chr11	AK147421
A_52_P265584	1810011O10Rik	RIKEN cDNA 1810011O10 gene	Mus musculus adult male heart cDNA, RIKEN full-length enriched library, clone:1010001B21 product:unclassifiable, full insert sequence. [AK003102]	chr8	AK003102
A_51_P332570				chr17
A_51_P160536	1700026D08Rik	RIKEN cDNA 1700026D08 gene	Mus musculus RIKEN cDNA 1700026D08 gene (1700026D08Rik), mRNA [NM_029335]	chr7	NM_029335
A_52_P205813	Galnt7	UDP-N-acetyl-alpha-D-galactosamine: polypeptide N-acetylgalactosaminyltransferase 7	Mus musculus UDP-N-acetyl-alpha-D-galactosamine: polypeptide N-acetylgalactosaminyltransferase 7 (Galnt7), transcript variant 1, mRNA [NM_144731]	chr8	NM_144731
A_52_P298088	Itgb1bp2	integrin beta 1 binding protein 2	Mus musculus integrin beta 1 binding protein 2 (Itgb1bp2), mRNA [NM_013712]	chrX	NM_013712
A_52_P368690	Amica1	adhesion molecule, interacts with CXADR antigen 1	Mus musculus adhesion molecule, interacts with CXADR antigen 1 (Amica1), mRNA [NM_001005421]	chr9	NM_001005421
A_51_P354224	Six2	sine oculis-related homeobox 2 homolog (Drosophila)	Mus musculus sine oculis-related homeobox 2 homolog (Drosophila) (Six2), mRNA [NM_011380]	chr17	NM_011380
A_51_P309920	Itga8	integrin alpha 8	Mus musculus integrin alpha 8 (Itga8), mRNA [NM_001001309]	chr2	NM_001001309
A_52_P208787	B230217C12Rik	RIKEN cDNA B230217C12 gene	Mus musculus RIKEN cDNA B230217C12 gene (B230217C12Rik), mRNA [NM_001080935]	chr11	NM_001080935
A_51_P311137	Sgce	sarcoglycan, epsilon	Mus musculus sarcoglycan, epsilon (Sgce), transcript variant 4, mRNA [NM_011360]	chr6	NM_011360
A_52_P627833	Mesp1	mesoderm posterior 1	Mus musculus mesoderm posterior 1 (Mesp1), mRNA [NM_008588]	chr7	NM_008588
A_51_P140803	Slco1b2	solute carrier organic anion transporter family, member 1b2	Mus musculus solute carrier organic anion transporter family, member 1b2 (Slco1b2), transcript variant 1, mRNA [NM_020495]	chr6	NM_020495
A_52_P240151				chr3
A_52_P168953	Vcan	versican	Mus musculus versican (Vcan), transcript variant 5, mRNA [NM_172955]	chr13	NM_172955
A_52_P265965	Trim36	tripartite motif-containing 36	Mus musculus tripartite motif-containing 36 (Trim36), transcript variant 1, mRNA [NM_178872]	chr18	NM_178872
A_51_P201785	Morn5	MORN repeat containing 5	Mus musculus MORN repeat containing 5 (Morn5), mRNA [NM_029309]	chr2	NM_029309
A_51_P281078
A_51_P371912	Kctd12	potassium channel tetramerisation domain containing 12	Mus musculus potassium channel tetramerisation domain containing 12 (Kctd12), mRNA [NM_177715]	chr14	NM_177715
A_51_P317620	Fam19a2	family with sequence similarity 19, member A2	Mus musculus family with sequence similarity 19, member A2 (Fam19a2), mRNA [NM_182807]	chr10	NM_182807
A_51_P268673	2210016H18Rik	RIKEN cDNA 2210016H18 gene	Mus musculus adult male stomach cDNA, RIKEN full-length enriched library, clone:2210016H18 product:unclassifiable, full insert sequence. [AK008737]	chr18	AK008737
A_52_P900164			Mus musculus 12 days embryo spinal ganglion cDNA, RIKEN full-length enriched library, clone:D130069E17 product:unclassifiable, full insert sequence. [AK083952]	chr5	AK083952
A_52_P18720
A_52_P600417	Rgs8	regulator of G-protein signaling 8	Mus musculus regulator of G-protein signaling 8 (Rgs8), mRNA [NM_026380]	chr1	NM_026380
A_52_P380114	Ccdc46	coiled-coil domain containing 46	Mus musculus coiled-coil domain containing 46 (Ccdc46), transcript variant 1, mRNA [NM_029586]	chr11	NM_029586
A_52_P78439	Pcdh10	protocadherin 10	Mus musculus protocadherin 10 (Pcdh10), transcript variant 3, mRNA [NM_001098171]	chr3	NM_001098171
A_52_P549973	4933404M02Rik	RIKEN cDNA 4933404M02 gene	Mus musculus RIKEN cDNA 4933404M02 gene (4933404M02Rik), mRNA [NM_025744]	chr2	NM_025744
A_52_P680908	Ireb2	iron responsive element binding protein 2	Mus musculus iron responsive element binding protein 2 (Ireb2), mRNA [NM_022655]	chr9	NM_022655
A_52_P1156465			Mus musculus adult male hippocampus cDNA, RIKEN full-length enriched library, clone:C630020O05 product:unclassifiable, full insert sequence. [AK083162]	chr18	AK083162
A_51_P147361	LOC100502936	ubiquitin-conjugating enzyme E2 Q2-like	Mus musculus ubiquitin-conjugating enzyme E2 Q2-like (LOC100502936), mRNA [NM_001201390]	chr6	NM_001201390
A_51_P340653	Slc16a4	solute carrier family 16 (monocarboxylic acid transporters), member 4	Mus musculus solute carrier family 16 (monocarboxylic acid transporters), member 4 (Slc16a4), mRNA [NM_146136]	chr3	NM_146136
A_52_P60056	Tmem40	transmembrane protein 40	Mus musculus transmembrane protein 40 (Tmem40), transcript variant 2, mRNA [NM_144805]	chr6	NM_144805
A_51_P285756	Cxx1c	CAAX box 1 homolog C (human)	Mus musculus CAAX box 1 homolog C (human) (Cxx1c), mRNA [NM_028375]	chrX	NM_028375
A_52_P860067			Mus musculus adult male medulla oblongata cDNA, RIKEN full-length enriched library, clone:6330436D20 product:unclassifiable, full insert sequence. [AK078072]	chr9	AK078072
A_52_P307961	Abca5	ATP-binding cassette, sub-family A (ABC1), member 5	Mus musculus ATP-binding cassette, sub-family A (ABC1), member 5 (Abca5), mRNA [NM_147219]	chr11	NM_147219
A_51_P517870	Nfatc1	nuclear factor of activated T-cells, cytoplasmic, calcineurin-dependent 1	Mus musculus nuclear factor of activated T-cells, cytoplasmic, calcineurin-dependent 1 (Nfatc1), transcript variant 2, mRNA [NM_198429]	chr18	NM_198429
A_51_P157083	Gas1	growth arrest specific 1	Mus musculus growth arrest specific 1 (Gas1), mRNA [NM_008086]	chr13	NM_008086
A_51_P224412	1700010M22Rik	RIKEN cDNA 1700010M22 gene	Mus musculus RIKEN cDNA 1700010M22 gene (1700010M22Rik), mRNA [NM_025490]	chr2	NM_025490
A_51_P448167	Cer1	cerberus 1 homolog (Xenopus laevis)	Mus musculus cerberus 1 homolog (Xenopus laevis) (Cer1), mRNA [NM_009887]	chr4	NM_009887
A_51_P302738	Upp1	uridine phosphorylase 1	Mus musculus uridine phosphorylase 1 (Upp1), transcript variant 1, mRNA [NM_009477]	chr11	NM_009477
A_51_P315391	Txlnb	taxilin beta	Mus musculus taxilin beta (Txlnb), mRNA [NM_138628]	chr10	NM_138628
A_52_P275778	4930534B04Rik	RIKEN cDNA 4930534B04 gene	Mus musculus RIKEN cDNA 4930534B04 gene (4930534B04Rik), mRNA [NM_181815]	chr12	NM_181815
A_51_P387764	Fabp5	fatty acid binding protein 5, epidermal	M.musculus mal1 mRNA for keratinocyte lipid-binding protein. [X70100]	chr3	X70100
A_52_P684066	1110014L15Rik	RIKEN cDNA 1110014L15 gene	Mus musculus 18-day embryo whole body cDNA, RIKEN full-length enriched library, clone:1110014L15 product:unclassifiable, full insert sequence. [AK003710]	chr7	AK003710
A_51_P273497			YB1E_SCHPO (P87179) Serine-rich protein C30B4.01c precursor, partial (26%) [TC1668615]	chr2
A_51_P179258	Kif26b	kinesin family member 26B	Mus musculus kinesin family member 26B (Kif26b), mRNA [NM_001161665]	chr1	NM_001161665
A_52_P129624	Dgkk	diacylglycerol kinase kappa	Mus musculus diacylglycerol kinase kappa (Dgkk), mRNA [NM_177914]	chrX	NM_177914
A_51_P288756	Plekha8	pleckstrin homology domain containing, family A (phosphoinositide binding specific) member 8	Mus musculus pleckstrin homology domain containing, family A (phosphoinositide binding specific) member 8 (Plekha8), transcript variant 1, mRNA [NM_001164361]	chr6	NM_001164361
A_52_P349116	Slc5a9	solute carrier family 5 (sodium/glucose cotransporter), member 9	Mus musculus solute carrier family 5 (sodium/glucose cotransporter), member 9 (Slc5a9), mRNA [NM_145551]	chr4	NM_145551
A_52_P94358	4932441J04Rik	RIKEN cDNA 4932441J04 gene	Mus musculus adult male diencephalon cDNA, RIKEN full-length enriched library, clone:9330164N12 product:unclassifiable, full insert sequence. [AK034221]	chr5	AK034221
A_52_P250883	Fbxo4	F-box protein 4	Mus musculus F-box protein 4 (Fbxo4), mRNA [NM_134099]	chr15	NM_134099
A_52_P290211	Meis2	Meis homeobox 2	Meis homeobox 2 [Source:MGI Symbol;Acc:MGI:108564] [ENSMUST00000140461]	chr2	AK040611
A_52_P646858	Car12	carbonic anyhydrase 12	Mus musculus carbonic anyhydrase 12 (Car12), mRNA [NM_178396]	chr9	NM_178396
A_52_P198435	Rasgrp3	RAS, guanyl releasing protein 3	Mus musculus RAS, guanyl releasing protein 3 (Rasgrp3), transcript variant 2, mRNA [NM_207246]	chr17	NM_207246
A_51_P370717	Gsc	goosecoid homeobox	Mus musculus goosecoid homeobox (Gsc), mRNA [NM_010351]	chr12	NM_010351
A_52_P85903	Chrna9	cholinergic receptor, nicotinic, alpha polypeptide 9	Mus musculus cholinergic receptor, nicotinic, alpha polypeptide 9 (Chrna9), mRNA [NM_001081104]	chr5	NM_001081104
A_51_P492141	Senp2	SUMO/sentrin specific peptidase 2	Mus musculus SUMO/sentrin specific peptidase 2 (Senp2), transcript variant 1, mRNA [NM_029457]	chr16	NM_029457
A_52_P27864	Sgce	sarcoglycan, epsilon	Mus musculus sarcoglycan, epsilon (Sgce), transcript variant 4, mRNA [NM_011360]	chr6	NM_011360
A_52_P217492	5031425E22Rik	RIKEN cDNA 5031425E22 gene	Mus musculus 11 days pregnant adult female ovary and uterus cDNA, RIKEN full-length enriched library, clone:5031425E22 product:unclassifiable, full insert sequence. [AK017143]	chr5	AK017143
A_52_P183368	Tbx3	T-box 3	Mus musculus T-box 3 (Tbx3), transcript variant 1, mRNA [NM_011535]	chr5	NM_011535
A_52_P278354	Bmp7	bone morphogenetic protein 7	Mus musculus bone morphogenetic protein 7 (Bmp7), mRNA [NM_007557]	chr2	NM_007557
A_51_P215353	Tmem132c	transmembrane protein 132C	Mus musculus transmembrane protein 132C (Tmem132c), mRNA [NM_175432]	chr5	NM_175432
A_52_P134530	Rbm47	RNA binding motif protein 47	Mus musculus RNA binding motif protein 47 (Rbm47), transcript variant 1, mRNA [NM_178446]	chr5	NM_178446
A_52_P373504	Clasp2	CLIP associating protein 2	CLIP associating protein 2 [Source:MGI Symbol;Acc:MGI:1923749] [ENSMUST00000035088]	chr9	AK034560
A_52_P279368	Sox17	SRY-box containing gene 17	Mus musculus SRY-box containing gene 17 (Sox17), mRNA [NM_011441]	chr1	NM_011441
A_51_P229602	Plxna2	plexin A2	Mus musculus plexin A2 (Plxna2), mRNA [NM_008882]	chr1	NM_008882
A_51_P404193	Sp5	trans-acting transcription factor 5	Mus musculus trans-acting transcription factor 5 (Sp5), mRNA [NM_022435]	chr2	NM_022435
A_51_P155196	Abtb2	ankyrin repeat and BTB (POZ) domain containing 2	Mus musculus ankyrin repeat and BTB (POZ) domain containing 2 (Abtb2), mRNA [NM_178890]	chr2	NM_178890
A_52_P8251			predicted gene 10306 [Source:MGI Symbol;Acc:MGI:3704234] [ENSMUST00000094969]	chr4	AK015743
A_51_P410681	Irx5	Iroquois related homeobox 5 (Drosophila)	Mus musculus Iroquois related homeobox 5 (Drosophila) (Irx5), mRNA [NM_018826]	chr8	NM_018826
A_51_P147822	Pon2	paraoxonase 2	Mus musculus adult male medulla oblongata cDNA, RIKEN full-length enriched library, clone:6330405I24 product:unclassifiable, full insert sequence. [AK018124]	chr6	AK018124
A_51_P483241	Cnpy1	canopy 1 homolog (zebrafish)	canopy 1 homolog (zebrafish) [Source:MGI Symbol;Acc:MGI:2442451] [ENSMUST00000141601]	chr5	AV333862
A_52_P528600	Hhex	hematopoietically expressed homeobox	Mus musculus hematopoietically expressed homeobox (Hhex), mRNA [NM_008245]	chr19	NM_008245
A_52_P12403	Slc38a4	solute carrier family 38, member 4	Mus musculus solute carrier family 38, member 4 (Slc38a4), mRNA [NM_027052]	chr15	NM_027052
A_52_P787490	Gm10000	predicted gene 10000	predicted gene 10000 [Source:MGI Symbol;Acc:MGI:3641968] [ENSMUST00000070814]	chr12	XM_003085579
A_51_P323450	Cdc42ep4	CDC42 effector protein (Rho GTPase binding) 4	Mus musculus CDC42 effector protein (Rho GTPase binding) 4 (Cdc42ep4), transcript variant 1, mRNA [NM_020006]	chr11	NM_020006
A_52_P265084	Adarb2	adenosine deaminase, RNA-specific, B2	adenosine deaminase, RNA-specific, B2 [Source:MGI Symbol;Acc:MGI:2151118] [ENSMUST00000135574]	chr13	BC059822
A_51_P488196	Bmper	BMP-binding endothelial regulator	Mus musculus BMP-binding endothelial regulator (Bmper), mRNA [NM_028472]	chr9	NM_028472
A_51_P206405	Ptprz1	protein tyrosine phosphatase, receptor type Z, polypeptide 1	Mus musculus protein tyrosine phosphatase, receptor type Z, polypeptide 1 (Ptprz1), mRNA [NM_001081306]	chr6	NM_001081306
A_51_P447595	Scube1	signal peptide, CUB domain, EGF-like 1	Mus musculus signal peptide, CUB domain, EGF-like 1 (Scube1), mRNA [NM_022723]	chr15	NM_022723
A_52_P21459	Tmem176b	transmembrane protein 176B	Mus musculus transmembrane protein 176B (Tmem176b), transcript variant 1, mRNA [NM_023056]	chr6	NM_023056
A_52_P351581	1700110I01Rik	RIKEN cDNA 1700110I01 gene	Mus musculus RIKEN cDNA 1700110I01 gene (1700110I01Rik), non-coding RNA [NR_038059]	chr14	NR_038059
A_51_P303061	Adcy8	adenylate cyclase 8	Mus musculus adenylate cyclase 8 (Adcy8), mRNA [NM_009623]	chr15	NM_009623
A_52_P434924	Wls	wntless homolog (Drosophila)	Mus musculus osteoclast-like cell cDNA, RIKEN full-length enriched library, clone:I420041M04 product:Putative NFkB activating protein homolog [Homo sapiens], full insert sequence. [AK159977]	chr3	AK159977
A_52_P444637	Rcbtb2	regulator of chromosome condensation (RCC1) and BTB (POZ) domain containing protein 2	Mus musculus regulator of chromosome condensation (RCC1) and BTB (POZ) domain containing protein 2 (Rcbtb2), transcript variant 2, mRNA [NM_134083]	chr14	NM_134083
A_52_P1036091			Mus musculus 16 days embryo head cDNA, RIKEN full-length enriched library, clone:C130077E22 product:unclassifiable, full insert sequence. [AK048568]	chr18	AK048568
A_52_P335907	Decr1	2,4-dienoyl CoA reductase 1, mitochondrial	Mus musculus 2,4-dienoyl CoA reductase 1, mitochondrial (Decr1), nuclear gene encoding mitochondrial protein, mRNA [NM_026172]	chr4	NM_026172
A_51_P507051	Bhlhe22	basic helix-loop-helix family, member e22	Mus musculus basic helix-loop-helix family, member e22 (Bhlhe22), mRNA [NM_021560]	chr3	NM_021560
A_52_P361534	Wnt3	wingless-related MMTV integration site 3	Mus musculus wingless-related MMTV integration site 3 (Wnt3), mRNA [NM_009521]	chr11	NM_009521
A_52_P640194	Klhl32	kelch-like 32 (Drosophila)	Mus musculus kelch-like 32 (Drosophila) (Klhl32), transcript variant 2, mRNA [NM_001033531]	chr4	NM_001033531
A_52_P675395	Cxcr7	chemokine (C-X-C motif) receptor 7	Mus musculus chemokine (C-X-C motif) receptor 7 (Cxcr7), mRNA [NM_007722]	chr1	NM_007722
A_52_P437421	Bmper	BMP-binding endothelial regulator	Mus musculus BMP-binding endothelial regulator (Bmper), mRNA [NM_028472]	chr9	NM_028472
A_52_P429964	Igsf10	immunoglobulin superfamily, member 10	Mus musculus 0 day neonate thymus cDNA, RIKEN full-length enriched library, clone:A430110P16 product:unclassifiable, full insert sequence. [AK040638]	chr3	AK040638
A_52_P68221	Gria3	glutamate receptor, ionotropic, AMPA3 (alpha 3)	Mus musculus glutamate receptor, ionotropic, AMPA3 (alpha 3) (Gria3), mRNA [NM_016886]	chrX	NM_016886
A_52_P395280	Lrrc55	leucine rich repeat containing 55	Mus musculus leucine rich repeat containing 55 (Lrrc55), mRNA [NM_001033346]	chr2	NM_001033346
A_51_P506045	Pgcp	plasma glutamate carboxypeptidase	Mus musculus plasma glutamate carboxypeptidase (Pgcp), transcript variant 2, mRNA [NM_176073]	chr15	NM_176073
A_52_P121978	Tmem47	transmembrane protein 47	Mus musculus transmembrane protein 47 (Tmem47), transcript variant 2, mRNA [NM_138751]	chrX	NM_138751
A_52_P497715				chr5
A_52_P131812	Kirrel	kin of IRRE like (Drosophila)	Mus musculus kin of IRRE like (Drosophila) (Kirrel), transcript variant 1, mRNA [NM_001170985]	chr3	NM_001170985
A_52_P698715	1500016L03Rik	RIKEN cDNA 1500016L03 gene	Mus musculus RIKEN cDNA 1500016L03 gene (1500016L03Rik), non-coding RNA [NR_038057]	chr11	NR_038057
A_52_P20753	Edn3	endothelin 3	Mus musculus endothelin 3 (Edn3), mRNA [NM_007903]	chr2	NM_007903
A_52_P25219	Slc39a8	solute carrier family 39 (metal ion transporter), member 8	solute carrier family 39 (metal ion transporter), member 8 [Source:MGI Symbol;Acc:MGI:1914797] [ENSMUST00000139953]	chr3	AK085740
A_51_P511386	D3Ertd254e	DNA segment, Chr 3, ERATO Doi 254, expressed	Mus musculus DNA segment, Chr 3, ERATO Doi 254, expressed (D3Ertd254e), mRNA [NM_001101478]	chr3	NM_001101478
A_52_P660477	Spo11	sporulation protein, meiosis-specific, SPO11 homolog (S. cerevisiae)	Mus musculus sporulation protein, meiosis-specific, SPO11 homolog (S. cerevisiae) (Spo11), transcript variant 1, mRNA [NM_012046]	chr2	NM_012046
A_51_P473953	Arhgef26	Rho guanine nucleotide exchange factor (GEF) 26	Mus musculus Rho guanine nucleotide exchange factor (GEF) 26 (Arhgef26), mRNA [NM_001081295]	chr3	NM_001081295
A_52_P60353	Greb1l	growth regulation by estrogen in breast cancer-like	Mus musculus growth regulation by estrogen in breast cancer-like (Greb1l), mRNA [NM_001083628]	chr18	NM_001083628
A_51_P383950
A_51_P447785	Cyp2c55	cytochrome P450, family 2, subfamily c, polypeptide 55	Mus musculus cytochrome P450, family 2, subfamily c, polypeptide 55 (Cyp2c55), mRNA [NM_028089]	chr19	NM_028089
A_52_P409833	Plat	plasminogen activator, tissue	Mus musculus plasminogen activator, tissue (Plat), mRNA [NM_008872]	chr8	NM_008872
A_51_P462428	Galntl2	UDP-N-acetyl-alpha-D-galactosamine:polypeptide N-acetylgalactosaminyltransferase-like 2	UDP-N-acetyl-alpha-D-galactosamine:polypeptide N-acetylgalactosaminyltransferase-like 2 [Source:MGI Symbol;Acc:MGI:1926004] [ENSMUST00000022460]	chr14	AK019470
A_51_P391716	Ermap	erythroblast membrane-associated protein	Mus musculus erythroblast membrane-associated protein (Ermap), mRNA [NM_013848]	chr4	NM_013848
A_51_P226711	Ptf1a	pancreas specific transcription factor, 1a	Mus musculus pancreas specific transcription factor, 1a (Ptf1a), mRNA [NM_018809]	chr2	NM_018809
A_51_P237383	Rnase4	ribonuclease, RNase A family 4	Mus musculus ribonuclease, RNase A family 4 (Rnase4), transcript variant 1, mRNA [NM_021472]	chr14	NM_021472
A_51_P220336	Vmn2r89	vomeronasal 2, receptor 89	Mus musculus vomeronasal 2, receptor 89 (Vmn2r89), transcript variant 1, mRNA [NM_009486]	chr14	NM_009486
A_52_P326502	Sox21	SRY-box containing gene 21	Mus musculus SRY-box containing gene 21 (Sox21), mRNA [NM_177753]	chr14	NM_177753
A_51_P137293	Samd3	sterile alpha motif domain containing 3	Mus musculus sterile alpha motif domain containing 3 (Samd3), transcript variant 1, mRNA [NM_001013766]	chr10	NM_001013766
A_52_P197965	Erdr1	erythroid differentiation regulator 1	Mus musculus mRNA for erythroid differentiation regulator (edr gene). [AJ539223]		AJ539223
A_52_P341120	Galnt7	UDP-N-acetyl-alpha-D-galactosamine: polypeptide N-acetylgalactosaminyltransferase 7	Mus musculus UDP-N-acetyl-alpha-D-galactosamine: polypeptide N-acetylgalactosaminyltransferase 7 (Galnt7), transcript variant 1, mRNA [NM_144731]	chr8	NM_144731
A_51_P251707	Efcab9	EF-hand calcium binding domain 9	Mus musculus EF-hand calcium binding domain 9 (Efcab9), mRNA [NM_027031]	chr11	NM_027031
A_52_P277641	Meis2	Meis homeobox 2	Mus musculus Meis homeobox 2 (Meis2), transcript variant 2, mRNA [NM_010825]	chr2	NM_010825
A_52_P675599	Crb1	crumbs homolog 1 (Drosophila)	Mus musculus crumbs homolog 1 (Drosophila), mRNA (cDNA clone IMAGE:5369475), partial cds. [BC053331]	chr1	BC053331
A_51_P265465	Abhd3	abhydrolase domain containing 3	Mus musculus abhydrolase domain containing 3 (Abhd3), mRNA [NM_134130]	chr18	NM_134130
A_52_P305740	Rreb1	ras responsive element binding protein 1	Mus musculus ras responsive element binding protein 1 (Rreb1), transcript variant 6, mRNA [NM_001177869]	chr13	NM_001177869
A_51_P408595	Ccl20	chemokine (C-C motif) ligand 20	Mus musculus chemokine (C-C motif) ligand 20 (Ccl20), transcript variant 1, mRNA [NM_016960]	chr1	NM_016960
A_51_P267017	Tbr1	T-box brain gene 1	Mus musculus T-box brain gene 1 (Tbr1), mRNA [NM_009322]	chr2	NM_009322
A_51_P146753	Csf2rb2	colony stimulating factor 2 receptor, beta 2, low-affinity (granulocyte-macrophage)	Mus musculus colony stimulating factor 2 receptor, beta 2, low-affinity (granulocyte-macrophage) (Csf2rb2), mRNA [NM_007781]	chr15	NM_007781
A_51_P521090	2210406O10Rik	RIKEN cDNA 2210406O10 gene	Mus musculus lung RCB-0558 LLC cDNA, RIKEN full-length enriched library, clone:G730045L09 product:unclassifiable, full insert sequence. [AK144870]	chr5	AK144870
A_51_P481489	Robo3	roundabout homolog 3 (Drosophila)	Mus musculus roundabout homolog 3 (Drosophila) (Robo3), mRNA [NM_001164767]	chr9	NM_001164767
A_52_P390913	Ccdc96	coiled-coil domain containing 96	Mus musculus coiled-coil domain containing 96 (Ccdc96), mRNA [NM_025725]	chr5	NM_025725
A_52_P309022	Dach1	dachshund 1 (Drosophila)	Mus musculus dachshund 1 (Drosophila) (Dach1), transcript variant 1, mRNA [NM_007826]	chr14	NM_007826
A_52_P311841	Mef2a	myocyte enhancer factor 2A	Mus musculus myocyte enhancer factor 2A (Mef2a), mRNA [NM_001033713]	chr7	NM_001033713
Non-overlapping in FC (1750 probes)
ProbeName	GeneSymbol	GeneName	Description	Chromosome Number_Avadis_	GenbankAccession
A_52_P247927	2810442I21Rik	RIKEN cDNA 2810442I21 gene	Mus musculus 10, 11 days embryo whole body cDNA, RIKEN full-length enriched library, clone:2810442I21 product:unclassifiable, full insert sequence. [AK013290]	chr11	AK013290
A_52_P496870	2310011J03Rik	RIKEN cDNA 2310011J03 gene	Mus musculus RIKEN cDNA 2310011J03 gene (2310011J03Rik), mRNA [NM_025521]	chr10	NM_025521
A_51_P258721	Tpsg1	tryptase gamma 1	Mus musculus tryptase gamma 1 (Tpsg1), mRNA [NM_012034]	chr17	NM_012034
A_51_P235440	Pelp1	proline, glutamic acid and leucine rich protein 1	proline, glutamic acid and leucine rich protein 1 [Source:MGI Symbol;Acc:MGI:1922523] [ENSMUST00000135148]	chr11	AK016197
A_51_P160673	Kcne1l	potassium voltage-gated channel, Isk-related family, member 1-like, pseudogene	Mus musculus potassium voltage-gated channel, Isk-related family, member 1-like, pseudogene (Kcne1l), mRNA [NM_021487]	chrX	NM_021487
A_51_P308298	Myl9	myosin, light polypeptide 9, regulatory	Mus musculus myosin, light polypeptide 9, regulatory (Myl9), mRNA [NM_172118]	chr2	NM_172118
A_52_P377736			Mouse beta-D-galactosidase fusion protein mRNA, complete cds. [M60510]	chr11	M60510
A_51_P346704	Sox10	SRY-box containing gene 10	Mus musculus SRY-box containing gene 10 (Sox10), mRNA [NM_011437]	chr15	NM_011437
A_51_P157042	Ctgf	connective tissue growth factor	Mus musculus connective tissue growth factor (Ctgf), mRNA [NM_010217]	chr10	NM_010217
A_52_P387237	Dhrs3	dehydrogenase/reductase (SDR family) member 3	Mus musculus dehydrogenase/reductase (SDR family) member 3 (Dhrs3), transcript variant 1, mRNA [NM_011303]	chr4	NM_011303
A_51_P473438	D730045B01Rik	RIKEN cDNA D730045B01 gene	Mus musculus 4 days neonate male adipose cDNA, RIKEN full-length enriched library, clone:B430203H04 product:hypothetical protein, full insert sequence. [AK080901]	chr5	AK080901
A_52_P179729	Txnl4a	thioredoxin-like 4A	Mus musculus thioredoxin-like 4A (Txnl4a), transcript variant 1, mRNA [NM_025299]	chr18	NM_025299
A_51_P101975	Fgf8	fibroblast growth factor 8	Mus musculus fibroblast growth factor 8 (Fgf8), transcript variant 1, mRNA [NM_010205]	chr19	NM_010205
A_51_P398235	Dnajc11	DnaJ (Hsp40) homolog, subfamily C, member 11	Mus musculus DnaJ (Hsp40) homolog, subfamily C, member 11 (Dnajc11), mRNA [NM_172704]	chr4	NM_172704
A_51_P192924	4931440L10Rik	RIKEN cDNA 4931440L10 gene	Mus musculus RIKEN cDNA 4931440L10 gene (4931440L10Rik), mRNA [NM_001145300]	chr1	NM_001145300
A_52_P90363	Ifi27l2a	interferon, alpha-inducible protein 27 like 2A	Mus musculus interferon, alpha-inducible protein 27 like 2A (Ifi27l2a), mRNA [NM_029803]	chr12	NM_029803
A_52_P184362	Il22ra1	interleukin 22 receptor, alpha 1	Mus musculus interleukin 22 receptor, alpha 1 (Il22ra1), mRNA [NM_178257]	chr4	NM_178257
A_51_P465582	Hdhd3	haloacid dehalogenase-like hydrolase domain containing 3	Mus musculus haloacid dehalogenase-like hydrolase domain containing 3 (Hdhd3), mRNA [NM_024257]	chr4	NM_024257
A_52_P25141	Tmem37	transmembrane protein 37	Mus musculus transmembrane protein 37 (Tmem37), mRNA [NM_019432]	chr1	NM_019432
A_52_P634950			Mus musculus cDNA clone IMAGE:3590808, **** WARNING: chimeric clone ****. [BC004066]	chr5	BC004066
A_52_P566005	Taok2	TAO kinase 2	Mus musculus TAO kinase 2 (Taok2), transcript variant 1, mRNA [NM_001163774]	chr7	NM_001163774
(+)E1A_r60_a20			Unknown
A_51_P460459	Dfna5	deafness, autosomal dominant 5 (human)	deafness, autosomal dominant 5 (human) [Source:MGI Symbol;Acc:MGI:1889850] [ENSMUST00000101405]	chr6	AK155135
A_52_P164017	Scamp4	secretory carrier membrane protein 4	Mus musculus secretory carrier membrane protein 4 (Scamp4), mRNA [NM_019575]	chr10	NM_019575
A_51_P175454	Cib1	calcium and integrin binding 1 (calmyrin)	Mus musculus calcium and integrin binding 1 (calmyrin) (Cib1), mRNA [NM_011870]	chr7	NM_011870
A_51_P431827	Nrxn2	neurexin II	Mus musculus neurexin II (Nrxn2), transcript variant 2, mRNA [NM_020253]	chr19	NM_020253
A_52_P1083725			Mus musculus adult male hypothalamus cDNA, RIKEN full-length enriched library, clone:A230095P17 product:hypothetical protein, full insert sequence. [AK039099]	chr4	AK039099
A_51_P438002	Nmb	neuromedin B	Mus musculus neuromedin B (Nmb), mRNA [NM_026523]	chr7	NM_026523
A_51_P362054	Atp5e	ATP synthase, H+ transporting, mitochondrial F1 complex, epsilon subunit	Mus musculus ATP synthase, H+ transporting, mitochondrial F1 complex, epsilon subunit (Atp5e), nuclear gene encoding mitochondrial protein, mRNA [NM_025983]	chr2	NM_025983
A_51_P189234	Rnf121	ring finger protein 121	Mus musculus ring finger protein 121 (Rnf121), mRNA [NM_029211]	chr7	NM_029211
A_51_P452003	Epc1	enhancer of polycomb homolog 1 (Drosophila)	Mus musculus enhancer of polycomb homolog 1 (Drosophila) (Epc1), transcript variant 2, mRNA [NM_027497]	chr18	NM_027497
A_51_P158584	Poll	polymerase (DNA directed), lambda	Mus musculus polymerase (DNA directed), lambda (Poll), mRNA [NM_020032]	chr19	NM_020032
A_51_P212356	Cypt3	cysteine-rich perinuclear theca 3	Mus musculus cysteine-rich perinuclear theca 3 (Cypt3), mRNA [NM_173367]	chrX	NM_173367
A_51_P374453	Gps1	G protein pathway suppressor 1	Mus musculus G protein pathway suppressor 1 (Gps1), transcript variant 1, mRNA [NM_145370]	chr11	NM_145370
A_51_P504522	Derl1	Der1-like domain family, member 1	Mus musculus Der1-like domain family, member 1 (Derl1), mRNA [NM_024207]	chr15	NM_024207
A_52_P461166				chr14
A_51_P488718	Zfand2b	zinc finger, AN1 type domain 2B	Mus musculus zinc finger, AN1 type domain 2B (Zfand2b), transcript variant 1, mRNA [NM_026846]	chr1	NM_026846
A_51_P247441	Ndufs8	NADH dehydrogenase (ubiquinone) Fe-S protein 8	Mus musculus NADH dehydrogenase (ubiquinone) Fe-S protein 8 (Ndufs8), nuclear gene encoding mitochondrial protein, mRNA [NM_144870]	chr19	NM_144870
A_52_P677877	2310079F23Rik	RIKEN cDNA 2310079F23 gene	Mus musculus RIKEN cDNA 2310079F23 gene (2310079F23Rik), mRNA [NM_030208]	chr5	NM_030208
A_52_P613977				chr17
A_51_P214449	Polr2k	polymerase (RNA) II (DNA directed) polypeptide K	Mus musculus polymerase (RNA) II (DNA directed) polypeptide K (Polr2k), transcript variant 2, mRNA [NM_023127]	chr15	NM_023127
A_52_P1197577			Q5TW03_ANOGA (Q5TW03) ENSANGP00000027568 (Fragment), partial (5%) [TC1674606]	chr7
A_52_P188295	Fam159b	family with sequence similarity 159, member B	Mus musculus family with sequence similarity 159, member B (Fam159b), mRNA [NM_029984]	chr13	NM_029984
A_51_P426975	Hist2h4	histone cluster 2, H4	Mus musculus histone cluster 2, H4 (Hist2h4), mRNA [NM_033596]	chr3	NM_033596
A_52_P365466	Plcb2	phospholipase C, beta 2	Mus musculus phospholipase C, beta 2 (Plcb2), mRNA [NM_177568]	chr2	NM_177568
A_52_P121192	C1qtnf5	C1q and tumor necrosis factor related protein 5	Mus musculus C1q and tumor necrosis factor related protein 5 (C1qtnf5), transcript variant 1, mRNA [NM_145613]	chr9	NM_145613
A_52_P421133	Bckdha	branched chain ketoacid dehydrogenase E1, alpha polypeptide	Mus musculus branched chain ketoacid dehydrogenase E1, alpha polypeptide (Bckdha), nuclear gene encoding mitochondrial protein, mRNA [NM_007533]	chr7	NM_007533
A_52_P463386	Ppp6r1	protein phosphatase 6, regulatory subunit 1	Mus musculus protein phosphatase 6, regulatory subunit 1 (Ppp6r1), mRNA [NM_172894]	chr7	NM_172894
A_52_P448729	A330040F15Rik	RIKEN cDNA A330040F15 gene	Mus musculus RIKEN cDNA A330040F15 gene (A330040F15Rik), non-coding RNA [NR_015503]	chr19	NR_015503
A_52_P338180	Timm13	translocase of inner mitochondrial membrane 13 homolog (yeast)	Mus musculus translocase of inner mitochondrial membrane 13 homolog (yeast) (Timm13), nuclear gene encoding mitochondrial protein, mRNA [NM_013895]	chr10	NM_013895
A_52_P338162	Yipf2	Yip1 domain family, member 2	Mus musculus Yip1 domain family, member 2 (Yipf2), transcript variant 1, mRNA [NM_138303]	chr9	NM_138303
A_52_P668393	Cyhr1	cysteine and histidine rich 1	Mus musculus 10 days neonate skin cDNA, RIKEN full-length enriched library, clone:4732479H09 product:cysteine and histidine rich 1, full insert sequence. [AK028994]	chr15	AK028994
A_52_P622230	Gm4890	predicted gene 4890	PREDICTED: Mus musculus predicted gene 4890 (Gm4890), partial miscRNA [XR_106171]	chr8	XR_106171
A_52_P541802	Ifitm1	interferon induced transmembrane protein 1	Mus musculus interferon induced transmembrane protein 1 (Ifitm1), transcript variant 1, mRNA [NM_026820]	chr7	NM_026820
A_51_P452323	Nes	nestin	Mus musculus nestin (Nes), mRNA [NM_016701]	chr3	NM_016701
A_52_P956261			Mus musculus 0 day neonate lung cDNA, RIKEN full-length enriched library, clone:E030016B02 product:unclassifiable, full insert sequence. [AK086961]	chr6	AK086961
A_51_P215356	Pde4dip	phosphodiesterase 4D interacting protein (myomegalin)	Mus musculus phosphodiesterase 4D interacting protein (myomegalin) (Pde4dip), transcript variant 2, mRNA [NM_178080]	chr3	NM_178080
A_51_P432449	Bet1	blocked early in transport 1 homolog (S. cerevisiae)	Mus musculus blocked early in transport 1 homolog (S. cerevisiae) (Bet1), mRNA [NM_009748]	chr6	NM_009748
(+)eQC-39			Unknown
A_52_P354390	Snrpn	small nuclear ribonucleoprotein N	Mus musculus small nuclear ribonucleoprotein N (Snrpn), transcript variant 1, mRNA [NM_013670]	chr7	NM_013670
A_52_P196057			Mus musculus 11 days embryo whole body cDNA, RIKEN full-length enriched library, clone:2700094O04 product:Warning: possibly reversed clone, full insert sequence. [AK012612]	chr12	AK012612
A_51_P111285	Krt10	keratin 10	Mouse mRNA encoding epidermal keratin subunit. [V00830]		V00830
A_52_P456059	Pfdn1	prefoldin 1	Mus musculus prefoldin 1 (Pfdn1), mRNA [NM_026027]	chr18	NM_026027
A_52_P192426	Tnfrsf1a	tumor necrosis factor receptor superfamily, member 1a	Mus musculus tumor necrosis factor receptor superfamily, member 1a (Tnfrsf1a), mRNA [NM_011609]	chr6	NM_011609
A_51_P417725	Pik3r2	phosphatidylinositol 3-kinase, regulatory subunit, polypeptide 2 (p85 beta)	Mus musculus phosphatidylinositol 3-kinase, regulatory subunit, polypeptide 2 (p85 beta) (Pik3r2), mRNA [NM_008841]	chr8	NM_008841
A_51_P271832	2210009G21Rik	RIKEN cDNA 2210009G21 gene	Mus musculus RIKEN cDNA 2210009G21 gene (2210009G21Rik), transcript variant 1, mRNA [NM_028834]	chr2	NM_028834
A_52_P461786	9530020O07Rik	RIKEN cDNA 9530020O07 gene	Mus musculus 11 days embryo head cDNA, RIKEN full-length enriched library, clone:6230416H20 product:weakly similar to 2810428J06RIK PROTEIN [Mus musculus], full insert sequence. [AK031769]	chr16	AK031769
A_51_P369371	Ubtd1	ubiquitin domain containing 1	Mus musculus ubiquitin domain containing 1 (Ubtd1), mRNA [NM_145500]	chr19	NM_145500
A_51_P413698	Mrpl20	mitochondrial ribosomal protein L20	Mus musculus mitochondrial ribosomal protein L20 (Mrpl20), nuclear gene encoding mitochondrial protein, mRNA [NM_025570]	chr4	NM_025570
A_51_P517094	Sh3gl1	SH3-domain GRB2-like 1	Mus musculus SH3-domain GRB2-like 1 (Sh3gl1), mRNA [NM_013664]	chr17	NM_013664
A_51_P378006	Galntl5	UDP-N-acetyl-alpha-D-galactosamine:polypeptide N-acetylgalactosaminyltransferase-like 5	Mus musculus UDP-N-acetyl-alpha-D-galactosamine:polypeptide N-acetylgalactosaminyltransferase-like 5 (Galntl5), mRNA [NM_026449]	chr5	NM_026449
A_51_P249471	9530028C05	hypothetical protein 9530028C05	PREDICTED: Mus musculus hypothetical protein 9530028C05 (9530028C05), partial miscRNA [XR_104969]	chr6	XR_104969
A_51_P176505	Rps19bp1	ribosomal protein S19 binding protein 1	Mus musculus ribosomal protein S19 binding protein 1 (Rps19bp1), mRNA [NM_175109]	chr15	NM_175109
A_51_P363947	Cdkn1a	cyclin-dependent kinase inhibitor 1A (P21)	Mus musculus cyclin-dependent kinase inhibitor 1A (P21) (Cdkn1a), transcript variant 1, mRNA [NM_007669]	chr17	NM_007669
A_51_P503131	Wnt11	wingless-related MMTV integration site 11	Mus musculus wingless-related MMTV integration site 11 (Wnt11), mRNA [NM_009519]	chr7	NM_009519
A_51_P349262	Mtx1	metaxin 1	Mus musculus metaxin 1 (Mtx1), nuclear gene encoding mitochondrial protein, transcript variant 1, mRNA [NM_013604]	chr3	NM_013604
A_52_P58994	Phb	prohibitin	Mus musculus prohibitin (Phb), mRNA [NM_008831]	chr11	NM_008831
A_52_P130787	Kcna6	potassium voltage-gated channel, shaker-related, subfamily, member 6	Mus musculus potassium voltage-gated channel, shaker-related, subfamily, member 6 (Kcna6), mRNA [NM_013568]	chr6	NM_013568
A_51_P437883	Mzf1	myeloid zinc finger 1	Mus musculus myeloid zinc finger 1 (Mzf1), mRNA [NM_145819]	chr7	NM_145819
A_52_P351021				chr13
A_52_P262914	Zfp593	zinc finger protein 593	Mus musculus zinc finger protein 593 (Zfp593), mRNA [NM_024215]	chr4	NM_024215
A_51_P136303	Cyp4f15	cytochrome P450, family 4, subfamily f, polypeptide 15	Mus musculus cytochrome P450, family 4, subfamily f, polypeptide 15 (Cyp4f15), mRNA [NM_134127]	chr17	NM_134127
A_51_P344752	Sh3bgrl3	SH3 domain binding glutamic acid-rich protein-like 3	Mus musculus SH3 domain binding glutamic acid-rich protein-like 3 (Sh3bgrl3), mRNA [NM_080559]		NM_080559
A_51_P430423	Ada	adenosine deaminase	Mus musculus adenosine deaminase (Ada), mRNA [NM_007398]	chr2	NM_007398
A_51_P300709	Srm	spermidine synthase	Mus musculus spermidine synthase (Srm), mRNA [NM_009272]	chr4	NM_009272
A_51_P183205	1700021K19Rik	RIKEN cDNA 1700021K19 gene	Mus musculus RIKEN cDNA 1700021K19 gene (1700021K19Rik), transcript variant 2, mRNA [NM_172615]	chr16	NM_172615
A_51_P390628	Mettl22	methyltransferase like 22	Mus musculus methyltransferase like 22 (Mettl22), mRNA [NM_146247]	chr16	NM_146247
A_52_P48155	Eif5a	eukaryotic translation initiation factor 5A	Mus musculus eukaryotic translation initiation factor 5A (Eif5a), transcript variant 5, mRNA [NM_181582]	chr11	NM_181582
A_52_P431965	Hmgxb3	HMG box domain containing 3	Mus musculus HMG box domain containing 3 (Hmgxb3), transcript variant 2, mRNA [NM_134134]	chr18	NM_134134
A_51_P353914	Icam5	intercellular adhesion molecule 5, telencephalin	Mus musculus intercellular adhesion molecule 5, telencephalin (Icam5), mRNA [NM_008319]	chr9	NM_008319
A_51_P465211	Wfdc2	WAP four-disulfide core domain 2	Mus musculus WAP four-disulfide core domain 2 (Wfdc2), mRNA [NM_026323]	chr2	NM_026323
A_51_P236197	Polr1a	polymerase (RNA) I polypeptide A	Mus musculus polymerase (RNA) I polypeptide A (Polr1a), mRNA [NM_009088]	chr6	NM_009088
A_52_P249733	Tcap	titin-cap	Mus musculus titin-cap (Tcap), mRNA [NM_011540]	chr11	NM_011540
A_51_P141123	Cox5b	cytochrome c oxidase, subunit Vb	Mus musculus cytochrome c oxidase, subunit Vb (Cox5b), nuclear gene encoding mitochondrial protein, mRNA [NM_009942]	chr1	NM_009942
A_51_P181922	Yjefn3	YjeF N-terminal domain containing 3	YjeF N-terminal domain containing 3 [Source:MGI Symbol;Acc:MGI:2681845] [ENSMUST00000152456]	chr8	BC028663
A_52_P549977	Fam32a	family with sequence similarity 32, member A	Mus musculus family with sequence similarity 32, member A (Fam32a), mRNA [NM_026455]	chr8	NM_026455
A_52_P154800	Pla2g16	phospholipase A2, group XVI	Mus musculus phospholipase A2, group XVI (Pla2g16), mRNA [NM_139269]	chr19	NM_139269
A_51_P155755	Pld6	phospholipase D family, member 6	Mus musculus phospholipase D family, member 6 (Pld6), mRNA [NM_183139]	chr11	NM_183139
A_51_P179241	Tssc4	tumor-suppressing subchromosomal transferable fragment 4	Mus musculus tumor-suppressing subchromosomal transferable fragment 4 (Tssc4), transcript variant 1, mRNA [NM_020285]	chr7	NM_020285
A_51_P344950	Rab1b	RAB1B, member RAS oncogene family	Mus musculus RAB1B, member RAS oncogene family (Rab1b), mRNA [NM_029576]	chr19	NM_029576
A_52_P449104	St6galnac4	ST6 (alpha-N-acetyl-neuraminyl-2,3-beta-galactosyl-1,3)-N-acetylgalactosaminide alpha-2,6-sialyltransferase 4	Mus musculus ST6 (alpha-N-acetyl-neuraminyl-2,3-beta-galactosyl-1,3)-N-acetylgalactosaminide alpha-2,6-sialyltransferase 4 (St6galnac4), mRNA [NM_011373]	chr2	NM_011373
A_52_P287058	Ufm1	ubiquitin-fold modifier 1	Mus musculus ubiquitin-fold modifier 1 (Ufm1), mRNA [NM_026435]	chr3	NM_026435
A_51_P482070	Hist1h4d	histone cluster 1, H4d	Mus musculus histone cluster 1, H4d (Hist1h4d), mRNA [NM_175654]	chr13	NM_175654
A_52_P556140	Vapb	vesicle-associated membrane protein, associated protein B and C	Mus musculus vesicle-associated membrane protein, associated protein B and C (Vapb), mRNA [NM_019806]	chr2	NM_019806
A_51_P472671	Uqcrb	ubiquinol-cytochrome c reductase binding protein	Mus musculus ubiquinol-cytochrome c reductase binding protein (Uqcrb), nuclear gene encoding mitochondrial protein, mRNA [NM_026219]	chr13	NM_026219
A_52_P420466	Hist1h2ab	histone cluster 1, H2ab	Mus musculus histone cluster 1, H2ab (Hist1h2ab), mRNA [NM_175660]	chr13	NM_175660
A_51_P375201	Plk3	polo-like kinase 3 (Drosophila)	Mus musculus polo-like kinase 3 (Drosophila) (Plk3), mRNA [NM_013807]	chr4	NM_013807
A_51_P310539	Atp6v1f	ATPase, H+ transporting, lysosomal V1 subunit F	Mus musculus ATPase, H+ transporting, lysosomal V1 subunit F (Atp6v1f), mRNA [NM_025381]	chr6	NM_025381
A_51_P137560	Etv2	ets variant gene 2	Mus musculus ets variant gene 2 (Etv2), mRNA [NM_007959]	chr7	NM_007959
A_51_P171999	Apoe	apolipoprotein E	Mus musculus apolipoprotein E (Apoe), mRNA [NM_009696]	chr7	NM_009696
A_51_P408729	Phgdh	3-phosphoglycerate dehydrogenase	Mus musculus 3-phosphoglycerate dehydrogenase (Phgdh), mRNA [NM_016966]	chr3	NM_016966
A_51_P512541	Sdr39u1	short chain dehydrogenase/reductase family 39U, member 1	Mus musculus short chain dehydrogenase/reductase family 39U, member 1 (Sdr39u1), mRNA [NM_001082975]	chr14	NM_001082975
A_52_P661606	Phgdh	3-phosphoglycerate dehydrogenase	Mus musculus 3-phosphoglycerate dehydrogenase (Phgdh), mRNA [NM_016966]	chr3	NM_016966
A_51_P252859	Cyr61	cysteine rich protein 61	Mus musculus cysteine rich protein 61 (Cyr61), mRNA [NM_010516]	chr3	NM_010516
A_51_P408162	Bola3	bolA-like 3 (E. coli)	Mus musculus bolA-like 3 (E. coli) (Bola3), mRNA [NM_175277]	chr6	NM_175277
A_52_P352701	Trpc4ap	transient receptor potential cation channel, subfamily C, member 4 associated protein	Mus musculus transient receptor potential cation channel, subfamily C, member 4 associated protein (Trpc4ap), transcript variant 2, mRNA [NM_019828]	chr2	NM_019828
A_52_P285742				chr12
A_51_P284577	Hyal2	hyaluronoglucosaminidase 2	Mus musculus hyaluronoglucosaminidase 2 (Hyal2), mRNA [NM_010489]	chr9	NM_010489
A_51_P219868	Dnm1	dynamin 1	Mus musculus dynamin 1 (Dnm1), mRNA [NM_010065]	chr2	NM_010065
A_51_P110301	C3	complement component 3	Mus musculus complement component 3 (C3), mRNA [NM_009778]	chr17	NM_009778
A_51_P260169	Gstm5	glutathione S-transferase, mu 5	Mus musculus glutathione S-transferase, mu 5 (Gstm5), mRNA [NM_010360]	chr3	NM_010360
A_51_P276943	Gpc1	glypican 1	Mus musculus glypican 1 (Gpc1), mRNA [NM_016696]	chr1	NM_016696
A_51_P145220	Nefm	neurofilament, medium polypeptide	Mus musculus neurofilament, medium polypeptide (Nefm), mRNA [NM_008691]	chr14	NM_008691
A_51_P313503	Olfr577	olfactory receptor 577	Mus musculus olfactory receptor 577 (Olfr577), mRNA [NM_147109]	chr7	NM_147109
A_51_P393055	Nmnat1	nicotinamide nucleotide adenylyltransferase 1	nicotinamide nucleotide adenylyltransferase 1 [Source:MGI Symbol;Acc:MGI:1913704] [ENSMUST00000105693]	chr4	AK152407
A_51_P397823	Tceb2	transcription elongation factor B (SIII), polypeptide 2	Mus musculus transcription elongation factor B (SIII), polypeptide 2 (Tceb2), mRNA [NM_026305]	chr17	NM_026305
A_52_P960434	Cox19	COX19 cytochrome c oxidase assembly homolog (S. cerevisiae)	COX19 cytochrome c oxidase assembly homolog (S. cerevisiae) [Source:MGI Symbol;Acc:MGI:1915283] [ENSMUST00000049630]	chr5
A_51_P106527	Fam195a	family with sequence similarity 195, member A	Mus musculus family with sequence similarity 195, member A (Fam195a), mRNA [NM_026633]	chr17	NM_026633
A_51_P495077	Rabl5	RAB, member of RAS oncogene family-like 5	Mus musculus RAB, member of RAS oncogene family-like 5 (Rabl5), mRNA [NM_026073]	chr5	NM_026073
A_51_P101137	Samd14	sterile alpha motif domain containing 14	Mus musculus sterile alpha motif domain containing 14 (Samd14), transcript variant 1, mRNA [NM_146025]	chr11	NM_146025
A_51_P193185	Mb	myoglobin	Mus musculus myoglobin (Mb), transcript variant 2, mRNA [NM_013593]	chr15	NM_013593
A_52_P143976	Il17rc	interleukin 17 receptor C	Mus musculus interleukin 17 receptor C (Il17rc), mRNA [NM_134159]	chr6	NM_134159
A_51_P108862	Cops7a	COP9 (constitutive photomorphogenic) homolog, subunit 7a (Arabidopsis thaliana)	Mus musculus COP9 (constitutive photomorphogenic) homolog, subunit 7a (Arabidopsis thaliana) (Cops7a), transcript variant 1, mRNA [NM_012003]	chr6	NM_012003
A_52_P592195	Zfp192	zinc finger protein 192	Mus musculus 13 days embryo liver cDNA, RIKEN full-length enriched library, clone:2510038J07 product:zinc finger protein 96, full insert sequence. [AK011044]	chr13	AK011044
A_52_P596755	BC048355	cDNA sequence BC048355	Mus musculus cDNA sequence BC048355 (BC048355), mRNA [NM_207161]	chr17	NM_207161
A_51_P102487	Sorcs1	VPS10 domain receptor protein SORCS 1	Mus musculus VPS10 domain receptor protein SORCS 1 (Sorcs1), mRNA [NM_021377]	chr19	NM_021377
A_51_P439092	Rpsa	ribosomal protein SA	Mus musculus ribosomal protein SA (Rpsa), mRNA [NM_011029]	chr9	NM_011029
A_51_P307243	Ppp5c	protein phosphatase 5, catalytic subunit	Mus musculus protein phosphatase 5, catalytic subunit (Ppp5c), mRNA [NM_011155]	chr7	NM_011155
A_51_P217369	Telo2	TEL2, telomere maintenance 2, homolog (S. cerevisiae)	Mus musculus TEL2, telomere maintenance 2, homolog (S. cerevisiae) (Telo2), transcript variant 2, mRNA [NM_027880]	chr17	NM_027880
A_51_P111259	Cdk2ap2	CDK2-associated protein 2	Mus musculus CDK2-associated protein 2 (Cdk2ap2), mRNA [NM_026373]	chr19	NM_026373
A_51_P333594
A_51_P356871				chr4
A_52_P273438				chrX
A_51_P354132	Churc1	churchill domain containing 1	Mus musculus churchill domain containing 1 (Churc1), mRNA [NM_206534]	chr12	NM_206534
A_52_P546421	Nr1h3	nuclear receptor subfamily 1, group H, member 3	Mus musculus nuclear receptor subfamily 1, group H, member 3 (Nr1h3), transcript variant 1, mRNA [NM_013839]	chr2	NM_013839
A_51_P109548	2510042O18Rik	RIKEN cDNA 2510042O18 gene	Mus musculus 13 days embryo liver cDNA, RIKEN full-length enriched library, clone:2510042O18 product:unclassifiable, full insert sequence. [AK011095]	chr10	AK011095
A_51_P394715	Cklf	chemokine-like factor	Mus musculus chemokine-like factor (Cklf), transcript variant 1, mRNA [NM_029295]	chr8	NM_029295
A_51_P408784	Abcb8	ATP-binding cassette, sub-family B (MDR/TAP), member 8	Mus musculus 0 day neonate head cDNA, RIKEN full-length enriched library, clone:4833412N02 product:ATP-BINDING CASSETTE, SUB-FAMILY B, MEMBER 8, MITOCHONDRIAL PRECURSOR (MITOCHONDRIAL ATP-BINDING CASSETTE 1) (M-ABC1), full insert sequence. [AK014688]	chr5	AK014688
A_51_P145357	Serf2	small EDRK-rich factor 2	Mus musculus small EDRK-rich factor 2 (Serf2), mRNA [NM_011354]	chr2	NM_011354
A_52_P195922	Exosc6	exosome component 6	Mus musculus exosome component 6 (Exosc6), mRNA [NM_028274]	chr8	NM_028274
A_51_P332392	2010305A19Rik	RIKEN cDNA 2010305A19 gene	Mus musculus RIKEN cDNA 2010305A19 gene (2010305A19Rik), mRNA [NM_027250]	chr4	NM_027250
A_51_P302588	Atp5d	ATP synthase, H+ transporting, mitochondrial F1 complex, delta subunit	Mus musculus ATP synthase, H+ transporting, mitochondrial F1 complex, delta subunit (Atp5d), nuclear gene encoding mitochondrial protein, mRNA [NM_025313]	chr10	NM_025313
A_51_P237553	Akt1	thymoma viral proto-oncogene 1	Mus musculus thymoma viral proto-oncogene 1 (Akt1), transcript variant 1, mRNA [NM_009652]	chr12	NM_009652
A_51_P475279	Snrpd2	small nuclear ribonucleoprotein D2	Mus musculus small nuclear ribonucleoprotein D2 (Snrpd2), mRNA [NM_026943]	chr7	NM_026943
A_51_P224406	Pef1	penta-EF hand domain containing 1	Mus musculus penta-EF hand domain containing 1 (Pef1), mRNA [NM_026441]	chr4	NM_026441
A_51_P441377			Mus musculus adult male testis cDNA, RIKEN full-length enriched library, clone:4930534G10 product:unclassifiable, full insert sequence. [AK015962]	chr11	AK015962
A_51_P515768	Pdlim7	PDZ and LIM domain 7	Mus musculus PDZ and LIM domain 7 (Pdlim7), transcript variant a, mRNA [NM_001114088]	chr13	NM_001114088
A_51_P381360	Ndufa13	NADH dehydrogenase (ubiquinone) 1 alpha subcomplex, 13	Mus musculus NADH dehydrogenase (ubiquinone) 1 alpha subcomplex, 13 (Ndufa13), nuclear gene encoding mitochondrial protein, mRNA [NM_023312]	chr8	NM_023312
A_51_P276452	Tigd5	tigger transposable element derived 5	Mus musculus tigger transposable element derived 5 (Tigd5), mRNA [NM_178646]	chr15	NM_178646
A_52_P463968	Nrtn	neurturin	Mus musculus neurturin (Nrtn), mRNA [NM_008738]	chr17	NM_008738
A_51_P462814	Sars2	seryl-aminoacyl-tRNA synthetase 2	Mus musculus seryl-aminoacyl-tRNA synthetase 2 (Sars2), mRNA [NM_023637]	chr7	NM_023637
A_52_P40367	Mrpl42	mitochondrial ribosomal protein L42	Mus musculus mitochondrial ribosomal protein L42 (Mrpl42), nuclear gene encoding mitochondrial protein, mRNA [NM_026065]	chr10	NM_026065
A_51_P454958	Tmem219	transmembrane protein 219	Mus musculus transmembrane protein 219 (Tmem219), transcript variant 1, mRNA [NM_026827]	chr7	NM_026827
A_51_P308254	Surf2	surfeit gene 2	Mus musculus surfeit gene 2 (Surf2), mRNA [NM_013678]	chr2	NM_013678
A_51_P444447	Cebpd	CCAAT/enhancer binding protein (C/EBP), delta	Mus musculus CCAAT/enhancer binding protein (C/EBP), delta (Cebpd), mRNA [NM_007679]	chr16	NM_007679
A_52_P418807	9430081H08Rik	RIKEN cDNA 9430081H08 gene	Mus musculus 12 days embryo embryonic body between diaphragm region and neck cDNA, RIKEN full-length enriched library, clone:9430081H08 product:unclassifiable, full insert sequence. [AK020500]	chr9	AK020500
A_51_P181623	Zfp428	zinc finger protein 428	Mus musculus zinc finger protein 428 (Zfp428), mRNA [NM_146183]	chr7	NM_146183
A_52_P678206	9830107B12Rik	RIKEN cDNA 9830107B12 gene	Mus musculus RIKEN cDNA 9830107B12 gene (9830107B12Rik), transcript variant 2, mRNA [NM_177824]	chr17	NM_177824
A_52_P390091	Tdrd5	tudor domain containing 5	Mus musculus tudor domain containing 5 (Tdrd5), mRNA [NM_001134741]	chr1	NM_001134741
A_51_P197645	Tekt5	tektin 5	Mus musculus 17 days embryo head cDNA, RIKEN full-length enriched library, clone:3300001K11 product:weakly similar to CDNA FLJ32828 FIS, CLONE TESTI2003117, WEAKLY SIMILAR TO TEKTIN A1 [Homo sapiens], full insert sequence. [AK014352]	chr16	AK014352
A_52_P1187714			Mus musculus 12 days embryo male wolffian duct includes surrounding region cDNA, RIKEN full-length enriched library, clone:6720474C16 product:unclassifiable, full insert sequence. [AK032928]	chr6	AK032928
A_52_P183038	Impdh1	inosine 5'-phosphate dehydrogenase 1	Mus musculus inosine 5'-phosphate dehydrogenase 1 (Impdh1), mRNA [NM_011829]	chr6	NM_011829
A_51_P302550				chr3
A_51_P451377	Kng1	kininogen 1	Mus musculus kininogen 1 (Kng1), transcript variant 2, mRNA [NM_023125]	chr16	NM_023125
A_51_P153388	1700116B05Rik	RIKEN cDNA 1700116B05 gene	Mus musculus adult male testis cDNA, RIKEN full-length enriched library, clone:1700116B05 product:hypothetical protein, full insert sequence. [AK018963]	chr16	AK018963
A_51_P370630	Mul1	mitochondrial ubiquitin ligase activator of NFKB 1	Mus musculus mitochondrial ubiquitin ligase activator of NFKB 1 (Mul1), nuclear gene encoding mitochondrial protein, mRNA [NM_026689]	chr4	NM_026689
A_51_P466828	Fam109a	family with sequence similarity 109, member A	Mus musculus adult male hypothalamus cDNA, RIKEN full-length enriched library, clone:A230106M15 product:hypothetical Pleckstrin homology (PH) domain containing protein, full insert sequence. [AK039192]	chr5	AK039192
A_52_P647582	Hsf1	heat shock factor 1	Mus musculus heat shock factor 1 (Hsf1), mRNA [NM_008296]	chr15	NM_008296
A_52_P449084	Fmr1nb	fragile X mental retardation 1 neighbor	Mus musculus fragile X mental retardation 1 neighbor (Fmr1nb), transcript variant 1, mRNA [NM_174993]	chrX	NM_174993
A_52_P433847	Vpreb3	pre-B lymphocyte gene 3	Mus musculus pre-B lymphocyte gene 3 (Vpreb3), mRNA [NM_009514]	chr10	NM_009514
A_51_P172475	S100a1	S100 calcium binding protein A1	Mus musculus S100 calcium binding protein A1 (S100a1), mRNA [NM_011309]	chr3	NM_011309
A_51_P116027	Med27	mediator complex subunit 27	Mus musculus mediator complex subunit 27 (Med27), mRNA [NM_026896]	chr2	NM_026896
A_52_P240164	Adcy1	adenylate cyclase 1	Mus musculus adenylate cyclase 1 (Adcy1), mRNA [NM_009622]	chr11	NM_009622
A_51_P121058	Trip6	thyroid hormone receptor interactor 6	Mus musculus thyroid hormone receptor interactor 6 (Trip6), mRNA [NM_011639]	chr5	NM_011639
A_52_P235102	Gm5595	predicted gene 5595	Mus musculus predicted gene 5595 (Gm5595), mRNA [NM_001008427]	chr7	NM_001008427
A_52_P364386	Fbxl19	F-box and leucine-rich repeat protein 19	Mus musculus F-box and leucine-rich repeat protein 19 (Fbxl19), mRNA [NM_172748]	chr7	NM_172748
A_52_P693104
A_51_P155018	Tsc1	tuberous sclerosis 1	Mus musculus tuberous sclerosis 1 (Tsc1), mRNA [NM_022887]	chr2	NM_022887
A_52_P407941	Adam1b	a disintegrin and metallopeptidase domain 1b	Mus musculus a disintegrin and metallopeptidase domain 1b (Adam1b), mRNA [NM_172125]	chr5	NM_172125
A_52_P11388	Gpam	glycerol-3-phosphate acyltransferase, mitochondrial	Mus musculus glycerol-3-phosphate acyltransferase, mitochondrial (Gpam), nuclear gene encoding mitochondrial protein, mRNA [NM_008149]	chr19	NM_008149
A_51_P154840	1700080G18Rik	RIKEN cDNA 1700080G18 gene	Mus musculus adult male testis cDNA, RIKEN full-length enriched library, clone:1700080G18 product:hypothetical protein, full insert sequence. [AK006956]	chr6	AK006956
A_52_P630449	Bet1l	blocked early in transport 1 homolog (S. cerevisiae)-like	Mus musculus blocked early in transport 1 homolog (S. cerevisiae)-like (Bet1l), mRNA [NM_018742]	chr7	NM_018742
A_52_P218765	Tbc1d2	TBC1 domain family, member 2	Mus musculus TBC1 domain family, member 2 (Tbc1d2), mRNA [NM_198664]	chr4	NM_198664
A_52_P437230	Rbx1	ring-box 1	Mus musculus ring-box 1 (Rbx1), mRNA [NM_019712]	chr15	NM_019712
A_51_P310649	Arsa	arylsulfatase A	Mus musculus arylsulfatase A (Arsa), mRNA [NM_009713]	chr15	NM_009713
A_52_P266997			Q6P9M8_MOUSE (Q6P9M8) SH3 multiple domains 2, isoform 2, partial (14%) [TC1646163]	chr8
A_51_P406020	Abhd4	abhydrolase domain containing 4	Mus musculus abhydrolase domain containing 4 (Abhd4), transcript variant 1, mRNA [NM_134076]	chr14	NM_134076
A_51_P415369	Zbtb32	zinc finger and BTB domain containing 32	Mus musculus zinc finger and BTB domain containing 32 (Zbtb32), mRNA [NM_021397]	chr7	NM_021397
A_51_P128147	Chmp1a	chromatin modifying protein 1A	Mus musculus chromatin modifying protein 1A (Chmp1a), mRNA [NM_145606]	chr8	NM_145606
A_51_P397426	Timm8b	translocase of inner mitochondrial membrane 8 homolog b (yeast)	Mus musculus small zinc finger-like protein DDP2 (Ddp2) mRNA, complete cds. [AF196314]		AF196314
A_52_P316405	0910001L09Rik	RIKEN cDNA 0910001L09 gene	Mus musculus RIKEN cDNA 0910001L09 gene (0910001L09Rik), mRNA [NM_001081108]	chr5	NM_001081108
A_51_P267024	Pafah1b3	platelet-activating factor acetylhydrolase, isoform 1b, subunit 3	Mus musculus platelet-activating factor acetylhydrolase, isoform 1b, subunit 3 (Pafah1b3), mRNA [NM_008776]	chr7	NM_008776
A_51_P307864	1700019N19Rik	RIKEN cDNA 1700019N19 gene	Mus musculus RIKEN cDNA 1700019N19 gene (1700019N19Rik), mRNA [NM_026208]	chr19	NM_026208
A_52_P415168	Mia1	melanoma inhibitory activity 1	Mus musculus melanoma inhibitory activity 1 (Mia1), mRNA [NM_019394]	chr7	NM_019394
A_52_P72710			dynein heavy chain domain 1 [Source:MGI Symbol;Acc:MGI:1924755] [ENSMUST00000106776]	chr7	AK131168
A_51_P427282	Ctsj	cathepsin J	Mus musculus cathepsin J (Ctsj), mRNA [NM_012007]	chr13	NM_012007
A_51_P140311	Gnb2	guanine nucleotide binding protein (G protein), beta 2	Mus musculus guanine nucleotide binding protein (G protein), beta 2 (Gnb2), mRNA [NM_010312]	chr5	NM_010312
A_52_P877156			predicted gene 13012 [Source:MGI Symbol;Acc:MGI:3652270] [ENSMUST00000155349]	chr4	XR_104894
A_52_P228621	Tnfrsf1b	tumor necrosis factor receptor superfamily, member 1b	Mus musculus tumor necrosis factor receptor superfamily, member 1b (Tnfrsf1b), mRNA [NM_011610]	chr4	NM_011610
A_51_P296090	Acsf3	acyl-CoA synthetase family member 3	Mus musculus acyl-CoA synthetase family member 3 (Acsf3), nuclear gene encoding mitochondrial protein, mRNA [NM_144932]	chr8	NM_144932
A_51_P244973	Rpgrip1	retinitis pigmentosa GTPase regulator interacting protein 1	Mus musculus retinitis pigmentosa GTPase regulator interacting protein 1 (Rpgrip1), transcript variant 1, mRNA [NM_023879]	chr14	NM_023879
A_52_P144848			Mus musculus adult male cerebellum cDNA, RIKEN full-length enriched library, clone:1500011M10 product:hypothetical Arginine-rich region profile containing protein, full insert sequence. [AK005221]	chr18	AK005221
A_52_P546090	Ssr4	signal sequence receptor, delta	Mus musculus signal sequence receptor, delta (Ssr4), transcript variant 2, mRNA [NM_009279]	chrX	NM_009279
A_52_P548981				chr2
A_51_P399538	Capns1	calpain, small subunit 1	Mus musculus calpain, small subunit 1 (Capns1), mRNA [NM_009795]	chr7	NM_009795
A_51_P208410	Ppp1r12c	protein phosphatase 1, regulatory (inhibitor) subunit 12C	Mus musculus protein phosphatase 1, regulatory (inhibitor) subunit 12C (Ppp1r12c), mRNA [NM_029834]	chr7	NM_029834
A_51_P496381	Ptk7	PTK7 protein tyrosine kinase 7	Mus musculus PTK7 protein tyrosine kinase 7 (Ptk7), mRNA [NM_175168]	chr17	NM_175168
A_52_P241742			RIKEN cDNA 2010003O02 gene [Source:MGI Symbol;Acc:MGI:1913684] [ENSMUST00000129758]	chr4	XR_106443
A_51_P288390	Pick1	protein interacting with C kinase 1	Mus musculus protein interacting with C kinase 1 (Pick1), transcript variant 1, mRNA [NM_008837]	chr15	NM_008837
A_51_P255616	Snrpf	small nuclear ribonucleoprotein polypeptide F	Mus musculus small nuclear ribonucleoprotein polypeptide F (Snrpf), mRNA [NM_027246]	chr10	NM_027246
A_51_P128491	Tcn2	transcobalamin 2	Mus musculus transcobalamin 2 (Tcn2), transcript variant 1, mRNA [NM_015749]	chr11	NM_015749
A_51_P227502	Mfap2	microfibrillar-associated protein 2	Mus musculus microfibrillar-associated protein 2 (Mfap2), transcript variant 1, mRNA [NM_008546]	chr4	NM_008546
A_51_P178646	Rpp21	ribonuclease P 21 subunit (human)	Mus musculus ribonuclease P 21 subunit (human) (Rpp21), mRNA [NM_026308]	chr17	NM_026308
A_52_P114620	Elmo3	engulfment and cell motility 3, ced-12 homolog (C. elegans)	Mus musculus engulfment and cell motility 3, ced-12 homolog (C. elegans) (Elmo3), mRNA [NM_172760]	chr8	NM_172760
A_51_P165602	Lbx2	ladybird homeobox homolog 2 (Drosophila)	Mus musculus ladybird homeobox homolog 2 (Drosophila) (Lbx2), mRNA [NM_010692]	chr6	NM_010692
A_52_P326354	Erf	Ets2 repressor factor	Mus musculus Ets2 repressor factor (Erf), mRNA [NM_010155]	chr7	NM_010155
A_51_P257107	Ube2j1	ubiquitin-conjugating enzyme E2, J1	Mus musculus ubiquitin-conjugating enzyme E2, J1 (Ube2j1), mRNA [NM_019586]	chr4	NM_019586
A_51_P145735	Acyp1	acylphosphatase 1, erythrocyte (common) type	Mus musculus acylphosphatase 1, erythrocyte (common) type (Acyp1), mRNA [NM_025421]	chr12	NM_025421
A_52_P595805	1810063B07Rik	RIKEN cDNA 1810063B07 gene	Mus musculus RIKEN cDNA 1810063B07 gene (1810063B07Rik), mRNA [NM_026209]	chr14	NM_026209
A_52_P544149
A_51_P410112	Agap3	ArfGAP with GTPase domain, ankyrin repeat and PH domain 3	Mus musculus ArfGAP with GTPase domain, ankyrin repeat and PH domain 3 (Agap3), mRNA [NM_139153]	chr5	NM_139153
A_52_P641132	Sox14	SRY-box containing gene 14	Mus musculus SRY-box containing gene 14 (Sox14), mRNA [NM_011440]	chr9	NM_011440
A_51_P348183	Tmem141	transmembrane protein 141	Mus musculus transmembrane protein 141 (Tmem141), transcript variant 1, mRNA [NM_001040130]	chr2	NM_001040130
A_52_P256757	Rhbdl1	rhomboid, veinlet-like 1 (Drosophila)	Mus musculus rhomboid, veinlet-like 1 (Drosophila) (Rhbdl1), mRNA [NM_144816]	chr17	NM_144816
A_51_P434776	Jmjd8	jumonji domain containing 8	Mus musculus jumonji domain containing 8 (Jmjd8), mRNA [NM_028101]	chr17	NM_028101
A_51_P108020	Zmynd15	zinc finger, MYND-type containing 15	Mus musculus zinc finger, MYND-type containing 15 (Zmynd15), mRNA [NM_001029929]	chr11	NM_001029929
A_51_P118712	Dgcr6	DiGeorge syndrome critical region gene 6	Mus musculus DiGeorge syndrome critical region gene 6 (Dgcr6), mRNA [NM_010047]	chr16	NM_010047
A_52_P234554	2210015D19Rik	RIKEN cDNA 2210015D19 gene	Mus musculus RIKEN cDNA 2210015D19 gene (2210015D19Rik), non-coding RNA [NR_015577]	chr11	NR_015577
A_52_P203852	2310009A05Rik	RIKEN cDNA 2310009A05 gene	Mus musculus RIKEN cDNA 2310009A05 gene (2310009A05Rik), non-coding RNA [NR_040377]	chr9	NR_040377
A_51_P143142	Mrpl12	mitochondrial ribosomal protein L12	Mus musculus mitochondrial ribosomal protein L12 (Mrpl12), nuclear gene encoding mitochondrial protein, mRNA [NM_027204]	chr11	NM_027204
A_51_P114126			Mus musculus 10 days embryo whole body cDNA, RIKEN full-length enriched library, clone:2610315N17 product:unclassifiable, full insert sequence. [AK012034]	chr10	AK012034
A_51_P121466	Tab1	TGF-beta activated kinase 1/MAP3K7 binding protein 1	Mus musculus TGF-beta activated kinase 1/MAP3K7 binding protein 1 (Tab1), mRNA [NM_025609]	chr15	NM_025609
A_52_P657133			Q5DN48_9CAUD (Q5DN48) Gp57, partial (9%) [TC1714863]	chr8_random
A_51_P128287	2010107E04Rik	RIKEN cDNA 2010107E04 gene	Mus musculus RIKEN cDNA 2010107E04 gene (2010107E04Rik), mRNA [NM_027360]	chr12	NM_027360
A_52_P147870	Mrps5	mitochondrial ribosomal protein S5	Mus musculus mitochondrial ribosomal protein S5 (Mrps5), nuclear gene encoding mitochondrial protein, mRNA [NM_029963]	chr2	NM_029963
A_51_P371942	Pcolce	procollagen C-endopeptidase enhancer protein	Mus musculus procollagen C-endopeptidase enhancer protein (Pcolce), mRNA [NM_008788]	chr5	NM_008788
A_52_P281484				chr5
A_51_P372550	Cgref1	cell growth regulator with EF hand domain 1	Mus musculus cell growth regulator with EF hand domain 1 (Cgref1), transcript variant 1, mRNA [NM_026770]	chr5	NM_026770
A_52_P255304	Fam123c	family with sequence similarity 123, member C	Mus musculus family with sequence similarity 123, member C (Fam123c), mRNA [NM_213727]	chr1	NM_213727
A_52_P457411	Ubl5	ubiquitin-like 5	Mus musculus ubiquitin-like 5 (Ubl5), mRNA [NM_025401]	chr9	NM_025401
A_52_P362033	Polr2e	polymerase (RNA) II (DNA directed) polypeptide E	Mus musculus polymerase (RNA) II (DNA directed) polypeptide E (Polr2e), mRNA [NM_025554]	chr10	NM_025554
A_51_P255365	Cited1	Cbp/p300-interacting transactivator with Glu/Asp-rich carboxy-terminal domain 1	Mus musculus Cbp/p300-interacting transactivator with Glu/Asp-rich carboxy-terminal domain 1 (Cited1), mRNA [NM_007709]	chrX	NM_007709
A_52_P11413	Camsap1l1	calmodulin regulated spectrin-associated protein 1-like 1	Mus musculus calmodulin regulated spectrin-associated protein 1-like 1 (Camsap1l1), mRNA [NM_001081360]	chr1	NM_001081360
A_51_P408732	Phgdh	3-phosphoglycerate dehydrogenase	Mus musculus 3-phosphoglycerate dehydrogenase (Phgdh), mRNA [NM_016966]	chr3	NM_016966
A_51_P259459	Nfkbib	nuclear factor of kappa light polypeptide gene enhancer in B-cells inhibitor, beta	Mus musculus nuclear factor of kappa light polypeptide gene enhancer in B-cells inhibitor, beta (Nfkbib), mRNA [NM_010908]	chr7	NM_010908
A_52_P325444	Palm	paralemmin	Mus musculus paralemmin (Palm), transcript variant 1, mRNA [NM_023128]	chr10	NM_023128
A_51_P360040	Spata17	spermatogenesis associated 17	Mus musculus spermatogenesis associated 17 (Spata17), transcript variant 1, mRNA [NM_028848]	chr1	NM_028848
A_51_P154842	Oas1f	2'-5' oligoadenylate synthetase 1F	Mus musculus 2'-5' oligoadenylate synthetase 1F (Oas1f), mRNA [NM_145153]	chr5	NM_145153
A_52_P591204	Brms1	breast cancer metastasis-suppressor 1	Mus musculus breast cancer metastasis-suppressor 1 (Brms1), mRNA [NM_134155]	chr19	NM_134155
A_52_P613953	0610037L13Rik	RIKEN cDNA 0610037L13 gene	Mus musculus RIKEN cDNA 0610037L13 gene (0610037L13Rik), mRNA [NM_028754]	chr4	NM_028754
A_52_P203798	Mras	muscle and microspikes RAS	Mus musculus muscle and microspikes RAS (Mras), mRNA [NM_008624]	chr9	NM_008624
A_51_P519632	Olfr661	olfactory receptor 661	Mus musculus olfactory receptor 661 (Olfr661), mRNA [NM_146748]	chr7	NM_146748
A_51_P310348	Vax2	ventral anterior homeobox containing gene 2	Mus musculus ventral anterior homeobox containing gene 2 (Vax2), mRNA [NM_011912]	chr6	NM_011912
A_51_P105408	Alg14	asparagine-linked glycosylation 14 homolog (yeast)	Mus musculus asparagine-linked glycosylation 14 homolog (yeast) (Alg14), mRNA [NM_024178]	chr3	NM_024178
A_52_P154589	Wdr20a	WD repeat domain 20A	Mus musculus WD repeat domain 20A (Wdr20a), mRNA [NM_027149]	chr12	NM_027149
A_51_P511199	Rps27	ribosomal protein S27	Mus musculus ribosomal protein S27 (Rps27), transcript variant 1, mRNA [NM_027015]	chr9	NM_027015
A_52_P519324	Gm11938	predicted gene 11938	Mus musculus predicted gene 11938 (Gm11938), mRNA [NM_001127354]	chr11	NM_001127354
A_51_P111380			Mus musculus frataxin pseudogene, complete sequence. [AF223568]	chr17	AF223568
A_51_P278887	Hint2	histidine triad nucleotide binding protein 2	Mus musculus histidine triad nucleotide binding protein 2 (Hint2), nuclear gene encoding mitochondrial protein, mRNA [NM_026871]	chr4	NM_026871
A_52_P475062	2310046O06Rik	RIKEN cDNA 2310046O06 gene	Mus musculus adult male tongue cDNA, RIKEN full-length enriched library, clone:2310046O06 product:unclassifiable, full insert sequence. [AK019094]	chr9	AK019094
A_52_P149705	Casc1	cancer susceptibility candidate 1	Mus musculus cancer susceptibility candidate 1 (Casc1), mRNA [NM_177222]	chr6	NM_177222
A_52_P650473				chrX
A_51_P473252	Zyx	zyxin	Mus musculus zyxin (Zyx), mRNA [NM_011777]	chr6	NM_011777
A_52_P439735				chr18
A_51_P392459	Myl2	myosin, light polypeptide 2, regulatory, cardiac, slow	Mus musculus myosin, light polypeptide 2, regulatory, cardiac, slow (Myl2), mRNA [NM_010861]	chr5	NM_010861
A_52_P160896	Kynu	kynureninase (L-kynurenine hydrolase)	kynureninase (L-kynurenine hydrolase) [Source:MGI Symbol;Acc:MGI:1918039] [ENSMUST00000169618]	chr2	BC026950
A_52_P109109	Rpl17	ribosomal protein L17	Mus musculus ribosomal protein L17 (Rpl17), mRNA [NM_001002239]	chr18	NM_001002239
A_52_P350687	Vangl1	vang-like 1 (van gogh, Drosophila)	Mus musculus vang-like 1 (van gogh, Drosophila) (Vangl1), mRNA [NM_177545]	chr3	NM_177545
A_51_P460958	Ccdc123	coiled-coil domain containing 123	Mus musculus coiled-coil domain containing 123 (Ccdc123), mRNA [NM_028120]	chr7	NM_028120
A_51_P169176	Clk3	CDC-like kinase 3	Mus musculus CDC-like kinase 3 (Clk3), mRNA [NM_007713]	chr9	NM_007713
A_52_P73840			O55080_MOUSE (O55080) Non-selective cation channel, partial (7%) [TC1636882]	chr15
A_51_P177622	Pnkd	paroxysmal nonkinesiogenic dyskinesia	Mus musculus paroxysmal nonkinesiogenic dyskinesia (Pnkd), nuclear gene encoding mitochondrial protein, transcript variant 2, mRNA [NM_025580]	chr1	NM_025580
A_51_P374268	Psenen	presenilin enhancer 2 homolog (C. elegans)	Mus musculus presenilin enhancer 2 homolog (C. elegans) (Psenen), mRNA [NM_025498]	chr7	NM_025498
A_51_P274674	Olfr1282	olfactory receptor 1282	Mus musculus olfactory receptor 1282 (Olfr1282), mRNA [NM_146907]	chr2	NM_146907
A_51_P472405	Ndufa1	NADH dehydrogenase (ubiquinone) 1 alpha subcomplex, 1	Mus musculus NADH dehydrogenase (ubiquinone) 1 alpha subcomplex, 1 (Ndufa1), nuclear gene encoding mitochondrial protein, mRNA [NM_019443]	chrX	NM_019443
A_52_P107538	Gmfg	glia maturation factor, gamma	Mus musculus glia maturation factor, gamma (Gmfg), transcript variant 1, mRNA [NM_022024]	chr7	NM_022024
A_52_P407145	Txnl4a	thioredoxin-like 4A	Mus musculus thioredoxin-like 4A (Txnl4a), transcript variant 1, mRNA [NM_025299]	chr18	NM_025299
A_51_P156274	Ltbr	lymphotoxin B receptor	Mus musculus lymphotoxin B receptor (Ltbr), mRNA [NM_010736]	chr6	NM_010736
A_52_P394111				chr16
A_52_P778581	1700043A12Rik	RIKEN cDNA 1700043A12 gene	Mus musculus adult male testis cDNA, RIKEN full-length enriched library, clone:1700043A12 product:unclassifiable, full insert sequence. [AK018848]	chr9	AK018848
A_51_P227826	Vamp8	vesicle-associated membrane protein 8	Mus musculus vesicle-associated membrane protein 8 (Vamp8), mRNA [NM_016794]	chr6	NM_016794
A_51_P118320	D10Jhu81e	DNA segment, Chr 10, Johns Hopkins University 81 expressed	Mus musculus DNA segment, Chr 10, Johns Hopkins University 81 expressed (D10Jhu81e), mRNA [NM_138601]	chr10	NM_138601
A_52_P188678	Pvrl2	poliovirus receptor-related 2	Mus musculus poliovirus receptor-related 2 (Pvrl2), transcript variant 2, mRNA [NM_001159724]	chr7	NM_001159724
A_52_P427484	Trpc4ap	transient receptor potential cation channel, subfamily C, member 4 associated protein	Mus musculus transient receptor potential cation channel, subfamily C, member 4 associated protein (Trpc4ap), transcript variant 2, mRNA [NM_019828]	chr2	NM_019828
A_51_P158772	Elof1	elongation factor 1 homolog (ELF1, S. cerevisiae)	Mus musculus elongation factor 1 homolog (ELF1, S. cerevisiae) (Elof1), mRNA [NM_170777]	chr9	NM_170777
A_52_P458191	Ccdc43	coiled-coil domain containing 43	coiled-coil domain containing 43 [Source:MGI Symbol;Acc:MGI:1289318] [ENSMUST00000153157]	chr11	BC058520
A_52_P535255	Syf2	SYF2 homolog, RNA splicing factor (S. cerevisiae)	Mus musculus SYF2 homolog, RNA splicing factor (S. cerevisiae) (Syf2), mRNA [NM_026780]	chr4	NM_026780
A_51_P421300	Caly	calcyon neuron-specific vesicular protein	Mus musculus calcyon neuron-specific vesicular protein (Caly), transcript variant C, mRNA [NM_001190386]	chr7	NM_001190386
A_52_P562593	Gm16517	predicted gene, Gm16517	Mus musculus predicted gene, Gm16517 (Gm16517), mRNA [NM_148934]	chr10	NM_148934
A_51_P226922	Pcsk1n	proprotein convertase subtilisin/kexin type 1 inhibitor	Mus musculus proprotein convertase subtilisin/kexin type 1 inhibitor (Pcsk1n), mRNA [NM_013892]	chrX	NM_013892
A_52_P256656				chr2
A_52_P209172	Mrpl41	mitochondrial ribosomal protein L41	Mus musculus mitochondrial ribosomal protein L41 (Mrpl41), nuclear gene encoding mitochondrial protein, mRNA [NM_001031808]	chr2	NM_001031808
A_51_P464234	Fkbp2	FK506 binding protein 2	Mus musculus FK506 binding protein 2 (Fkbp2), transcript variant 1, mRNA [NM_008020]	chr19	NM_008020
A_51_P443101	2900027M19Rik	RIKEN cDNA 2900027M19 gene	Mus musculus 0 day neonate eyeball cDNA, RIKEN full-length enriched library, clone:E130111L12 product:unclassifiable, full insert sequence. [AK053575]	chr8	AK053575
A_52_P193029	Hadha	hydroxyacyl-Coenzyme A dehydrogenase/3-ketoacyl-Coenzyme A thiolase/enoyl-Coenzyme A hydratase (trifunctional protein), alpha subunit	Mus musculus hydroxyacyl-Coenzyme A dehydrogenase/3-ketoacyl-Coenzyme A thiolase/enoyl-Coenzyme A hydratase (trifunctional protein), alpha subunit (Hadha), nuclear gene encoding mitochondrial protein, mRNA [NM_178878]	chr5	NM_178878
A_51_P172231	Gsdmd	gasdermin D	Mus musculus gasdermin D (Gsdmd), mRNA [NM_026960]	chr15	NM_026960
A_51_P281663	D2Wsu81e	DNA segment, Chr 2, Wayne State University 81, expressed	Mus musculus DNA segment, Chr 2, Wayne State University 81, expressed (D2Wsu81e), mRNA [NM_172660]	chr2	NM_172660
A_52_P52803	Hspa1b	heat shock protein 1B	Mus musculus heat shock protein 1B (Hspa1b), mRNA [NM_010478]	chr17	NM_010478
A_51_P435858			MUSMUP3A major urinary protein III {Mus musculus} (exp=-1; wgp=0; cg=0), partial (40%) [TC1755975]	chr4
A_51_P121390	Anapc11	anaphase promoting complex subunit 11	Mus musculus anaphase promoting complex subunit 11 (Anapc11), transcript variant 1, mRNA [NM_001038230]	chr11	NM_001038230
A_51_P161582	Ddr1	discoidin domain receptor family, member 1	Mus musculus Cak receptor kinase mRNA, complete cds. [L57509]	chr17	L57509
A_52_P94811	Xylt2	xylosyltransferase II	Mus musculus xylosyltransferase II (Xylt2), mRNA [NM_145828]	chr11	NM_145828
A_51_P137688	Pex1	peroxisomal biogenesis factor 1	Mus musculus 2 days pregnant adult female ovary cDNA, RIKEN full-length enriched library, clone:E330005K07 product:hypothetical protein, full insert sequence. [AK087687]	chr5	AK087687
A_51_P156934	Dnajc15	DnaJ (Hsp40) homolog, subfamily C, member 15	Mus musculus DnaJ (Hsp40) homolog, subfamily C, member 15 (Dnajc15), mRNA [NM_025384]	chr14	NM_025384
A_51_P153787	Fcf1	FCF1 small subunit (SSU) processome component homolog (S. cerevisiae)	Mus musculus FCF1 small subunit (SSU) processome component homolog (S. cerevisiae) (Fcf1), mRNA [NM_028632]	chr12	NM_028632
A_52_P219904	Afmid	arylformamidase	Mus musculus arylformamidase (Afmid), mRNA [NM_027827]	chr11	NM_027827
A_52_P627177	Msn	moesin	Mus musculus moesin (Msn), mRNA [NM_010833]	chrX	NM_010833
A_51_P361184	Ndufb2	NADH dehydrogenase (ubiquinone) 1 beta subcomplex, 2	Mus musculus NADH dehydrogenase (ubiquinone) 1 beta subcomplex, 2 (Ndufb2), nuclear gene encoding mitochondrial protein, mRNA [NM_026612]	chr6	NM_026612
A_51_P133562	Serpina6	serine (or cysteine) peptidase inhibitor, clade A, member 6	Mus musculus serine (or cysteine) peptidase inhibitor, clade A, member 6 (Serpina6), mRNA [NM_007618]	chr12	NM_007618
A_52_P315111	Mrpl52	mitochondrial ribosomal protein L52	Mus musculus mitochondrial ribosomal protein L52 (Mrpl52), nuclear gene encoding mitochondrial protein, mRNA [NM_026851]	chr14	NM_026851
A_51_P203501	Vars	valyl-tRNA synthetase	Mus musculus valyl-tRNA synthetase (Vars), nuclear gene encoding mitochondrial protein, mRNA [NM_011690]	chr17	NM_011690
A_51_P298716	Arl16	ADP-ribosylation factor-like 16	ADP-ribosylation factor-like 16 [Source:MGI Symbol;Acc:MGI:1917567] [ENSMUST00000154136]	chr11	BC009089
A_51_P395803	Olfr401	olfactory receptor 401	Mus musculus olfactory receptor 401 (Olfr401), mRNA [NM_146706]	chr11	NM_146706
A_51_P181365	Usmg5	upregulated during skeletal muscle growth 5	Mus musculus upregulated during skeletal muscle growth 5 (Usmg5), mRNA [NM_023211]	chr19	NM_023211
A_52_P87553				chr7
A_51_P373890	Guca1b	guanylate cyclase activator 1B	Mus musculus guanylate cyclase activator 1B (Guca1b), mRNA [NM_146079]	chr17	NM_146079
A_51_P405766	Dtymk	deoxythymidylate kinase	Mus musculus deoxythymidylate kinase (Dtymk), transcript variant 2, mRNA [NM_023136]	chr1	NM_023136
A_52_P466928	Synj2bp	synaptojanin 2 binding protein	Mus musculus synaptojanin 2 binding protein (Synj2bp), mRNA [NM_025292]	chr12	NM_025292
A_51_P236118	Ptpn18	protein tyrosine phosphatase, non-receptor type 18	Mus musculus protein tyrosine phosphatase FLP1 mRNA, complete cds. [U52523]	chr1	U52523
A_51_P110651	Zfp13	zinc finger protein 13	Mus musculus zinc finger protein 13 (Zfp13), mRNA [NM_011747]	chr17	NM_011747
A_52_P69998	Kdelr2	KDEL (Lys-Asp-Glu-Leu) endoplasmic reticulum protein retention receptor 2	Mus musculus KDEL (Lys-Asp-Glu-Leu) endoplasmic reticulum protein retention receptor 2 (Kdelr2), mRNA [NM_025841]	chr5	NM_025841
A_51_P171832	Nrgn	neurogranin	Mus musculus neurogranin (Nrgn), mRNA [NM_022029]	chr9	NM_022029
A_52_P670654	2210409E12Rik	transcription elongation factor B (SIII), polypeptide 2 pseudogene	Mus musculus RIKEN cDNA 2210409E12 gene (2210409E12Rik), non-coding RNA [NR_003492]	chr11	NR_003492
A_51_P253984	Pcp4	Purkinje cell protein 4	Mus musculus Purkinje cell protein 4 (Pcp4), mRNA [NM_008791]	chr16	NM_008791
A_51_P345340	2310043J07Rik	RIKEN cDNA 2310043J07 gene	Mus musculus RIKEN cDNA 2310043J07 gene (2310043J07Rik), mRNA [NM_027158]	chr5	NM_027158
A_51_P220682	Fam134c	family with sequence similarity 134, member C	Mus musculus family with sequence similarity 134, member C (Fam134c), transcript variant 1, mRNA [NM_026501]	chr11	NM_026501
A_51_P207591	Anxa8	annexin A8	Mus musculus annexin A8 (Anxa8), mRNA [NM_013473]	chr14	NM_013473
A_51_P259571	Angptl6	angiopoietin-like 6	Mus musculus angiopoietin-like 6 (Angptl6), mRNA [NM_145154]	chr9	NM_145154
A_52_P348972	Scand1	SCAN domain-containing 1	Mus musculus SCAN domain-containing 1 (Scand1), mRNA [NM_020255]	chr2	NM_020255
A_52_P637730	Ubl4	ubiquitin-like 4	Mus musculus ubiquitin-like 4 (Ubl4), mRNA [NM_145405]	chrX	NM_145405
A_51_P462546	Gmppa	GDP-mannose pyrophosphorylase A	Mus musculus GDP-mannose pyrophosphorylase A (Gmppa), mRNA [NM_133708]	chr1	NM_133708
A_51_P488554	3010026O09Rik	RIKEN cDNA 3010026O09 gene	Mus musculus RIKEN cDNA 3010026O09 gene (3010026O09Rik), mRNA [NM_026543]	chr11	NM_026543
A_52_P85020	Gadd45gip1	growth arrest and DNA-damage-inducible, gamma interacting protein 1	Mus musculus growth arrest and DNA-damage-inducible, gamma interacting protein 1 (Gadd45gip1), mRNA [NM_183358]	chr8	NM_183358
A_51_P505521	Hist1h4i	histone cluster 1, H4i	Mus musculus histone cluster 1, H4i, mRNA (cDNA clone IMAGE:4205460), with apparent retained intron. [BC019757]	chr13	BC019757
A_51_P449795	Crip1	cysteine-rich protein 1 (intestinal)	Mus musculus cysteine-rich protein 1 (intestinal) (Crip1), mRNA [NM_007763]	chr12	NM_007763
A_51_P358251	2610029I01Rik	RIKEN cDNA 2610029I01 gene	Mus musculus RIKEN cDNA 2610029I01 gene (2610029I01Rik), mRNA [NM_029840]	chr4	NM_029840
A_52_P671543	Pomc	pro-opiomelanocortin-alpha	Mus musculus pro-opiomelanocortin-alpha (Pomc), mRNA [NM_008895]	chr12	NM_008895
A_52_P26826	Lage3	L antigen family, member 3	Mus musculus L antigen family, member 3 (Lage3), mRNA [NM_025410]	chrX	NM_025410
A_51_P117130	Naga	N-acetyl galactosaminidase, alpha	Mus musculus N-acetyl galactosaminidase, alpha (Naga), mRNA [NM_008669]	chr15	NM_008669
A_52_P347176	Nat8l	N-acetyltransferase 8-like	Mus musculus N-acetyltransferase 8-like (Nat8l), mRNA [NM_001001985]	chr5	NM_001001985
A_52_P938109	Nacc1	nucleus accumbens associated 1, BEN and BTB (POZ) domain containing	Mus musculus nucleus accumbens associated 1, BEN and BTB (POZ) domain containing (Nacc1), mRNA [NM_025788]	chr8	NM_025788
A_52_P492532			immunoglobulin kappa variable 4-57 [Source:MGI Symbol;Acc:MGI:2685035] [ENSMUST00000103357]	chr6	AF025535
A_51_P293665	Cxx1b	CAAX box 1 homolog B (human)	Mus musculus 18-day embryo whole body cDNA, RIKEN full-length enriched library, clone:1110012O05 product:weakly similar to LDOC1 PROTEIN (LEUCINE ZIPPER PROTEIN DOWN-REGULATED IN CANCER CELLS) [Homo sapiens], full insert sequence. [AK003646]	chrX	AK003646
A_51_P233367	Fzd10	frizzled homolog 10 (Drosophila)	Mus musculus frizzled homolog 10 (Drosophila) (Fzd10), mRNA [NM_175284]	chr5	NM_175284
A_52_P46437	Lrrc49	leucine rich repeat containing 49	Mus musculus leucine rich repeat containing 49 (Lrrc49), transcript variant 2, mRNA [NM_145616]	chr9	NM_145616
A_52_P158090	Rps29	ribosomal protein S29	Mus musculus ribosomal protein S29 (Rps29), mRNA [NM_009093]	chr2	NM_009093
A_52_P134146	1810012P15Rik	RIKEN cDNA 1810012P15 gene	Mus musculus RIKEN cDNA 1810012P15 gene (1810012P15Rik), mRNA [NM_001076681]	chr11	NM_001076681
A_51_P134301	Pfdn5	prefoldin 5	Mus musculus prefoldin 5 (Pfdn5), mRNA [NM_027044]	chr15	NM_027044
A_52_P990			Mus musculus 0 day neonate thymus cDNA, RIKEN full-length enriched library, clone:A430078L19 product:unclassifiable, full insert sequence. [AK079832]	chr15	AK079832
A_52_P523569	Agpat3	1-acylglycerol-3-phosphate O-acyltransferase 3	Mus musculus 1-acylglycerol-3-phosphate O-acyltransferase 3 (Agpat3), mRNA [NM_053014]	chr10	NM_053014
A_51_P475155	Rnf19b	ring finger protein 19B	Mus musculus adult male testis cDNA, RIKEN full-length enriched library, clone:4930534K13 product:hypothetical protein, full insert sequence. [AK015966]	chr4	AK015966
A_51_P344499	Zfp748	zinc finger protein 748	Mus musculus zinc finger protein 748 (Zfp748), transcript variant 2, mRNA [NM_183145]	chr13	NM_183145
A_52_P214612	Cflar	CASP8 and FADD-like apoptosis regulator	CASP8 and FADD-like apoptosis regulator [Source:MGI Symbol;Acc:MGI:1336166] [ENSMUST00000149874]	chr1	AK009498
A_52_P136153	Cox7c	cytochrome c oxidase, subunit VIIc	Mus musculus cytochrome c oxidase, subunit VIIc (Cox7c), nuclear gene encoding mitochondrial protein, mRNA [NM_007749]	chr13	NM_007749
A_51_P221852	Tmed1	transmembrane emp24 domain containing 1	Mus musculus transmembrane emp24 domain containing 1 (Tmed1), mRNA [NM_010744]	chr9	NM_010744
A_51_P344376	Gpr162	G protein-coupled receptor 162	Mus musculus G protein-coupled receptor 162 (Gpr162), mRNA [NM_013533]	chr6	NM_013533
A_52_P590665	Tmem161a	transmembrane protein 161A	Mus musculus transmembrane protein 161A (Tmem161a), mRNA [NM_145597]	chr8	NM_145597
A_51_P450750	Pla2g4b	phospholipase A2, group IVB (cytosolic)	Mus musculus phospholipase A2, group IVB (cytosolic) (Pla2g4b), mRNA [NM_145378]	chr2	NM_145378
A_51_P416419	Calr	calreticulin	Mus musculus calreticulin (Calr), mRNA [NM_007591]	chr8	NM_007591
A_52_P683336	AY074887	cDNA sequence AY074887	Mus musculus cDNA sequence AY074887 (AY074887), mRNA [NM_145229]	chr9	NM_145229
A_51_P325491	Josd2	Josephin domain containing 2	Mus musculus Josephin domain containing 2 (Josd2), transcript variant 3, mRNA [NM_025368]	chr7	NM_025368
A_52_P519689	Rxrb	retinoid X receptor beta	Mus musculus retinoid X receptor beta (Rxrb), transcript variant 2, mRNA [NM_011306]	chr17	NM_011306
A_51_P236314	Ndst1	N-deacetylase/N-sulfotransferase (heparan glucosaminyl) 1	Mus musculus adult male lung cDNA, RIKEN full-length enriched library, clone:1200015G06 product:unclassifiable, full insert sequence. [AK004787]	chr18	AK004787
A_52_P65719	Spsb3	splA/ryanodine receptor domain and SOCS box containing 3	Mus musculus cDNA clone IMAGE:5365178, **** WARNING: chimeric clone ****. [BC034637]	chr17	BC034637
A_51_P269852	S100a13	S100 calcium binding protein A13	Mus musculus S100 calcium binding protein A13 (S100a13), mRNA [NM_009113]	chr3	NM_009113
A_51_P188782	Ube2s	ubiquitin-conjugating enzyme E2S	Mus musculus ubiquitin-conjugating enzyme E2S (Ube2s), mRNA [NM_133777]	chr7	NM_133777
A_52_P354373	1190002F15Rik	RIKEN cDNA 1190002F15 gene	Mus musculus RIKEN cDNA 1190002F15 gene (1190002F15Rik), transcript variant 1, non-coding RNA [NR_037956]	chr6	NR_037956
A_51_P106868	Slc39a1	solute carrier family 39 (zinc transporter), member 1	Mus musculus solute carrier family 39 (zinc transporter), member 1 (Slc39a1), mRNA [NM_013901]	chr3	NM_013901
A_51_P174016	Slc39a7	solute carrier family 39 (zinc transporter), member 7	Mus musculus solute carrier family 39 (zinc transporter), member 7 (Slc39a7), transcript variant 1, mRNA [NM_008202]	chr17	NM_008202
A_51_P440107	Manbal	mannosidase, beta A, lysosomal-like	Mus musculus mannosidase, beta A, lysosomal-like (Manbal), mRNA [NM_026968]	chr2	NM_026968
A_52_P654604	2610528E23Rik	RIKEN cDNA 2610528E23 gene	RIKEN cDNA 2610528E23 gene [Source:MGI Symbol;Acc:MGI:1913747] [ENSMUST00000099668]	chr16	AK003195
A_52_P337220	Mgat4b	mannoside acetylglucosaminyltransferase 4, isoenzyme B	Mus musculus mannoside acetylglucosaminyltransferase 4, isoenzyme B (Mgat4b), mRNA [NM_145926]	chr11	NM_145926
A_51_P235604	Cml1	camello-like 1	Mus musculus camello-like 1 (Cml1), mRNA [NM_023160]	chr6	NM_023160
A_51_P500541	Flywch2	FLYWCH family member 2	Mus musculus FLYWCH family member 2 (Flywch2), mRNA [NM_029798]	chr17	NM_029798
A_52_P1116300			Mus musculus 0 day neonate thymus cDNA, RIKEN full-length enriched library, clone:A430073A01 product:unclassifiable, full insert sequence. [AK079803]	chr4	AK079803
A_52_P652446			Mus musculus 16 days neonate cerebellum cDNA, RIKEN full-length enriched library, clone:9630044M01 product:unclassifiable, full insert sequence. [AK036186]	chr17	AK036186
A_51_P436189	Nudt22	nudix (nucleoside diphosphate linked moiety X)-type motif 22	Mus musculus nudix (nucleoside diphosphate linked moiety X)-type motif 22 (Nudt22), mRNA [NM_026675]	chr19	NM_026675
A_51_P195506	Csf1	colony stimulating factor 1 (macrophage)	Mus musculus colony stimulating factor 1 (macrophage) (Csf1), transcript variant 1, mRNA [NM_007778]	chr3	NM_007778
A_51_P142258	1810019J16Rik	RIKEN cDNA 1810019J16 gene	Mus musculus RIKEN cDNA 1810019J16 gene (1810019J16Rik), transcript variant 2, mRNA [NM_133707]	chr4	NM_133707
A_52_P69707	Ergic1	endoplasmic reticulum-golgi intermediate compartment (ERGIC) 1	Mus musculus endoplasmic reticulum-golgi intermediate compartment (ERGIC) 1 (Ergic1), mRNA [NM_026170]	chr17	NM_026170
A_52_P444457	Dnlz	DNL-type zinc finger	Mus musculus DNL-type zinc finger (Dnlz), transcript variant 1, mRNA [NM_026828]	chr2	NM_026828
A_51_P143190	Lyl1	lymphoblastomic leukemia 1	Mus musculus lymphoblastomic leukemia 1 (Lyl1), mRNA [NM_008535]	chr8	NM_008535
A_51_P467889	Nat9	N-acetyltransferase 9 (GCN5-related, putative)	Mus musculus N-acetyltransferase 9 (GCN5-related, putative) (Nat9), mRNA [NM_025400]	chr11	NM_025400
A_51_P185846	Dnalc4	dynein, axonemal, light chain 4	Mus musculus dynein, axonemal, light chain 4 (Dnalc4), mRNA [NM_017470]	chr15	NM_017470
A_52_P336033	Napa	N-ethylmaleimide sensitive fusion protein attachment protein alpha	Mus musculus N-ethylmaleimide sensitive fusion protein attachment protein alpha (Napa), mRNA [NM_025898]	chr7	NM_025898
A_51_P426130	Muc5ac	mucin 5, subtypes A and C, tracheobronchial/gastric	Mus musculus mucin 5, subtypes A and C, tracheobronchial/gastric (Muc5ac), mRNA [NM_010844]	chr7	NM_010844
A_51_P102652	Mdp1	magnesium-dependent phosphatase 1	Mus musculus magnesium-dependent phosphatase 1 (Mdp1), transcript variant 1, mRNA [NM_023397]	chr14	NM_023397
A_51_P443584	Foxd4	forkhead box D4	Mus musculus forkhead box D4 (Foxd4), mRNA [NM_008022]	chr19	NM_008022
A_51_P412050	Hist1h4a	histone cluster 1, H4a	Mus musculus histone cluster 1, H4a (Hist1h4a), mRNA [NM_178192]	chr13	NM_178192
A_52_P605846	Cebpb	CCAAT/enhancer binding protein (C/EBP), beta	Mus musculus CCAAT/enhancer binding protein (C/EBP), beta (Cebpb), mRNA [NM_009883]	chr2	NM_009883
A_52_P386302	2010012O05Rik	RIKEN cDNA 2010012O05 gene	Mus musculus RIKEN cDNA 2010012O05 gene (2010012O05Rik), mRNA [NM_025563]	chr19	NM_025563
A_52_P678096	Prss50	protease, serine, 50	Mus musculus protease, serine, 50 (Prss50), mRNA [NM_146227]	chr9	NM_146227
A_51_P362738	Dusp18	dual specificity phosphatase 18	Mus musculus dual specificity phosphatase 18 (Dusp18), mRNA [NM_173745]	chr11	NM_173745
A_51_P193093	Pemt	phosphatidylethanolamine N-methyltransferase	Mus musculus phosphatidylethanolamine N-methyltransferase (Pemt), nuclear gene encoding mitochondrial protein, mRNA [NM_008819]	chr11	NM_008819
A_51_P343016	Ehmt2	euchromatic histone lysine N-methyltransferase 2	Mus musculus euchromatic histone lysine N-methyltransferase 2 (Ehmt2), transcript variant long, mRNA [NM_145830]	chr17	NM_145830
A_51_P324690	Clec2d	C-type lectin domain family 2, member d	Mus musculus C-type lectin domain family 2, member d (Clec2d), mRNA [NM_053109]	chr6	NM_053109
A_51_P354792	Ltc4s	leukotriene C4 synthase	Mus musculus leukotriene C4 synthase (Ltc4s), mRNA [NM_008521]	chr11	NM_008521
A_51_P246690	Dolpp1	dolichyl pyrophosphate phosphatase 1	Mus musculus dolichyl pyrophosphate phosphatase 1 (Dolpp1), mRNA [NM_020329]	chr2	NM_020329
A_51_P296361	Cox17	cytochrome c oxidase, subunit XVII assembly protein homolog (yeast)	Mus musculus cytochrome c oxidase, subunit XVII assembly protein homolog (yeast) (Cox17), mRNA [NM_001017429]	chr16	NM_001017429
A_52_P641013	Ankrd29	ankyrin repeat domain 29	Mus musculus ankyrin repeat domain 29 (Ankrd29), mRNA [NM_001190371]	chr18	NM_001190371
A_52_P488011				chrUn_random
A_51_P490692	Hexim2	hexamthylene bis-acetamide inducible 2	Mus musculus hexamthylene bis-acetamide inducible 2 (Hexim2), transcript variant 1, mRNA [NM_027658]	chr11	NM_027658
A_51_P460844	Blvrb	biliverdin reductase B (flavin reductase (NADPH))	Mus musculus biliverdin reductase B (flavin reductase (NADPH)) (Blvrb), mRNA [NM_144923]	chr7	NM_144923
A_51_P144543	1700063H04Rik	RIKEN cDNA 1700063H04 gene	PREDICTED: Mus musculus RIKEN cDNA 1700063H04 gene (1700063H04Rik), mRNA [XM_001480666]	chr6	XM_001480666
A_52_P633560	Nodal	nodal	Mus musculus nodal (Nodal), mRNA [NM_013611]	chr10	NM_013611
A_51_P252410	Cope	coatomer protein complex, subunit epsilon	Mus musculus coatomer protein complex, subunit epsilon (Cope), mRNA [NM_021538]	chr8	NM_021538
A_52_P270429	Fam25c	family with sequence similarity 25, member C	Mus musculus family with sequence similarity 25, member C (Fam25c), mRNA [NM_183278]	chr14	NM_183278
A_52_P253317	4930481A15Rik	RIKEN cDNA 4930481A15 gene	Mus musculus RIKEN cDNA 4930481A15 gene (4930481A15Rik), transcript variant 3, non-coding RNA [NR_027939]	chr19	NR_027939
A_51_P174463	Ssr4	signal sequence receptor, delta	Mus musculus signal sequence receptor, delta (Ssr4), transcript variant 2, mRNA [NM_009279]	chrX	NM_009279
A_52_P148658	Mettl22	methyltransferase like 22	Mus musculus methyltransferase like 22 (Mettl22), mRNA [NM_146247]	chr16	NM_146247
A_52_P399990	B4galt2	UDP-Gal:betaGlcNAc beta 1,4- galactosyltransferase, polypeptide 2	Mus musculus UDP-Gal:betaGlcNAc beta 1,4- galactosyltransferase, polypeptide 2 (B4galt2), mRNA [NM_017377]	chr4	NM_017377
A_51_P377833	Cmtm7	CKLF-like MARVEL transmembrane domain containing 7	Mus musculus CKLF-like MARVEL transmembrane domain containing 7 (Cmtm7), mRNA [NM_133978]	chr9	NM_133978
A_52_P608805				chr2
A_52_P391624	Trnp1	TMF1-regulated nuclear protein 1	Mus musculus TMF1-regulated nuclear protein 1 (Trnp1), mRNA [NM_001081156]	chr4	NM_001081156
A_51_P444005	Shroom1	shroom family member 1	Mus musculus shroom family member 1 (Shroom1), mRNA [NM_027917]	chr11	NM_027917
A_51_P395164	Pex16	peroxisomal biogenesis factor 16	Mus musculus peroxisomal biogenesis factor 16 (Pex16), transcript variant 1, mRNA [NM_145122]	chr2	NM_145122
A_52_P402394	Tmem121	transmembrane protein 121	Mus musculus transmembrane protein 121 (Tmem121), mRNA [NM_153776]	chr12	NM_153776
A_51_P511015	Fzd9	frizzled homolog 9 (Drosophila)	Mus musculus frizzled homolog 9 (Drosophila) (Fzd9), mRNA [NM_010246]	chr5	NM_010246
A_51_P384946	Ndufa2	NADH dehydrogenase (ubiquinone) 1 alpha subcomplex, 2	Mus musculus NADH dehydrogenase (ubiquinone) 1 alpha subcomplex, 2 (Ndufa2), nuclear gene encoding mitochondrial protein, mRNA [NM_010885]	chr18	NM_010885
A_52_P32466	Yif1a	Yip1 interacting factor homolog A (S. cerevisiae)	Mus musculus Yip1 interacting factor homolog A (S. cerevisiae) (Yif1a), mRNA [NM_026553]	chr19	NM_026553
A_51_P164987	Tmem120b	transmembrane protein 120B	Mus musculus transmembrane protein 120B (Tmem120b), mRNA [NM_001039723]	chr5	NM_001039723
A_51_P157976	Mmab	methylmalonic aciduria (cobalamin deficiency) type B homolog (human)	Mus musculus methylmalonic aciduria (cobalamin deficiency) type B homolog (human) (Mmab), nuclear gene encoding mitochondrial protein, mRNA [NM_029956]	chr5	NM_029956
A_52_P177341	Cox19	COX19 cytochrome c oxidase assembly homolog (S. cerevisiae)	Mus musculus COX19 cytochrome c oxidase assembly homolog (S. cerevisiae) (Cox19), mRNA [NM_197980]	chr5	NM_197980
A_52_P276222	Polr2f	polymerase (RNA) II (DNA directed) polypeptide F	Mus musculus polymerase (RNA) II (DNA directed) polypeptide F (Polr2f), mRNA [NM_027231]	chr15	NM_027231
A_52_P594742	ORF61	open reading frame 61	Mus musculus open reading frame 61 (ORF61), mRNA [NM_001003949]	chr10	NM_001003949
A_52_P478451	Gcn1l1	GCN1 general control of amino-acid synthesis 1-like 1 (yeast)	Mus musculus GCN1 general control of amino-acid synthesis 1-like 1 (yeast) (Gcn1l1), mRNA [NM_172719]	chr5	NM_172719
A_51_P374383	Rabac1	Rab acceptor 1 (prenylated)	Mus musculus Rab acceptor 1 (prenylated) (Rabac1), mRNA [NM_010261]	chr7	NM_010261
A_52_P209484	Tmem88	transmembrane protein 88	Mus musculus transmembrane protein 88 (Tmem88), mRNA [NM_025915]	chr11	NM_025915
A_52_P486045	Coq4	coenzyme Q4 homolog (yeast)	Mus musculus coenzyme Q4 homolog (yeast) (Coq4), nuclear gene encoding mitochondrial protein, mRNA [NM_178693]	chr2	NM_178693
A_52_P603635	Ykt6	YKT6 homolog (S. Cerevisiae)	Mus musculus YKT6 homolog (S. Cerevisiae) (Ykt6), mRNA [NM_019661]	chr11	NM_019661
A_52_P645790	Mtif3	mitochondrial translational initiation factor 3	Mus musculus mitochondrial translational initiation factor 3 (Mtif3), nuclear gene encoding mitochondrial protein, mRNA [NM_029581]	chr5	NM_029581
A_52_P152952	Leng1	leukocyte receptor cluster (LRC) member 1	Mus musculus leukocyte receptor cluster (LRC) member 1 (Leng1), mRNA [NM_027203]	chr7	NM_027203
A_52_P305289	Psme2	proteasome (prosome, macropain) 28 subunit, beta	Mus musculus proteasome (prosome, macropain) 28 subunit, beta (Psme2), transcript variant 1, mRNA [NM_011190]	chr14	NM_011190
A_51_P461040	Crct1	cysteine-rich C-terminal 1	Mus musculus cysteine-rich C-terminal 1 (Crct1), mRNA [NM_028798]	chr3	NM_028798
A_52_P134003	Slc9a2	solute carrier family 9 (sodium/hydrogen exchanger), member 2	Mus musculus solute carrier family 9 (sodium/hydrogen exchanger), member 2 (Slc9a2), mRNA [NM_001033289]	chr1	NM_001033289
A_51_P286460	Hist1h2ae	histone cluster 1, H2ae	Mus musculus histone cluster 1, H2ae (Hist1h2ae), mRNA [NM_178187]	chr13	NM_178187
A_52_P270888	Ndufc1	NADH dehydrogenase (ubiquinone) 1, subcomplex unknown, 1	Mus musculus NADH dehydrogenase (ubiquinone) 1, subcomplex unknown, 1 (Ndufc1), nuclear gene encoding mitochondrial protein, mRNA [NM_025523]	chr3	NM_025523
A_51_P516615	Ndufb10	NADH dehydrogenase (ubiquinone) 1 beta subcomplex, 10	Mus musculus NADH dehydrogenase (ubiquinone) 1 beta subcomplex, 10 (Ndufb10), nuclear gene encoding mitochondrial protein, mRNA [NM_026684]	chr17	NM_026684
A_51_P502872	2200002D01Rik	RIKEN cDNA 2200002D01 gene	Mus musculus RIKEN cDNA 2200002D01 gene (2200002D01Rik), mRNA [NM_028179]	chr7	NM_028179
A_51_P300817	Atp1a1	ATPase, Na+/K+ transporting, alpha 1 polypeptide	Mus musculus ATPase, Na+/K+ transporting, alpha 1 polypeptide (Atp1a1), mRNA [NM_144900]	chr3	NM_144900
A_52_P582394	Mrps11	mitochondrial ribosomal protein S11	Mus musculus mitochondrial ribosomal protein S11 (Mrps11), nuclear gene encoding mitochondrial protein, mRNA [NM_026498]	chr7	NM_026498
A_52_P306236	Epha7	Eph receptor A7	Mus musculus Eph receptor A7 (Epha7), transcript variant 2, mRNA [NM_001122889]	chr4	NM_001122889
A_52_P82741	Hspa1a	heat shock protein 1A	Mus musculus heat shock protein 1A (Hspa1a), mRNA [NM_010479]	chr17	NM_010479
A_51_P347961	Npc2	Niemann Pick type C2	Mus musculus Niemann Pick type C2 (Npc2), mRNA [NM_023409]	chr12	NM_023409
A_52_P100293	4930526I15Rik	RIKEN cDNA 4930526I15 gene	Mus musculus RIKEN cDNA 4930526I15 gene (4930526I15Rik), transcript variant 1, non-coding RNA [NR_015516]	chr9_random	NR_015516
A_51_P486479	Rab5c	RAB5C, member RAS oncogene family	Mus musculus RAB5C, member RAS oncogene family (Rab5c), mRNA [NM_024456]	chr11	NM_024456
A_52_P482830	Pnkd	paroxysmal nonkinesiogenic dyskinesia	Mus musculus paroxysmal nonkinesiogenic dyskinesia (Pnkd), nuclear gene encoding mitochondrial protein, transcript variant 2, mRNA [NM_025580]	chr1	NM_025580
A_52_P270949	Sf3b5	splicing factor 3b, subunit 5	Mus musculus splicing factor 3b, subunit 5 (Sf3b5), mRNA [NM_175102]	chr10	NM_175102
A_52_P133172	Napa	N-ethylmaleimide sensitive fusion protein attachment protein alpha	N-ethylmaleimide sensitive fusion protein attachment protein alpha [Source:MGI Symbol;Acc:MGI:104563] [ENSMUST00000124563]	chr7
A_52_P439975	2410017I17Rik	RIKEN cDNA 2410017I17 gene	Mus musculus RIKEN cDNA 2410017I17 gene (2410017I17Rik), non-coding RNA [NR_033517]	chr17	NR_033517
A_51_P342786	Mlh3	mutL homolog 3 (E coli)	Mus musculus mutL homolog 3 (E coli) (Mlh3), mRNA [NM_175337]	chr12	NM_175337
A_52_P1012625			Mus musculus 15 days embryo head cDNA, RIKEN full-length enriched library, clone:D930049E01 product:unclassifiable, full insert sequence. [AK086746]	chr8	AK086746
A_51_P479177	Nosip	nitric oxide synthase interacting protein	Mus musculus nitric oxide synthase interacting protein (Nosip), transcript variant 1, mRNA [NM_025533]	chr7	NM_025533
A_52_P75415	Atp5l	ATP synthase, H+ transporting, mitochondrial F0 complex, subunit g	Mus musculus ATP synthase, H+ transporting, mitochondrial F0 complex, subunit g (Atp5l), nuclear gene encoding mitochondrial protein, mRNA [NM_013795]	chr9	NM_013795
A_51_P387348	Adora2a	adenosine A2a receptor	Mus musculus adenosine A2a receptor (Adora2a), mRNA [NM_009630]	chr10	NM_009630
A_52_P858226	2810452K05Rik	RIKEN cDNA 2810452K05 gene	Mus musculus 10, 11 days embryo whole body cDNA, RIKEN full-length enriched library, clone:2810452K05 product:unclassifiable, full insert sequence. [AK013332]	chr4	AK013332
A_52_P657123				chr18
A_52_P240499			Q3MHD8_HUMAN (Q3MHD8) Ribosomal protein S26, partial (97%) [TC1693899]	chr10
A_52_P678800			ribosomal protein S21 [Source:MGI Symbol;Acc:MGI:1913731] [ENSMUST00000148629]	chr2	AK010610
A_52_P312102	Sema3g	sema domain, immunoglobulin domain (Ig), short basic domain, secreted, (semaphorin) 3G	sema domain, immunoglobulin domain (Ig), short basic domain, secreted, (semaphorin) 3G [Source:MGI Symbol;Acc:MGI:3041242] [ENSMUST00000090180]	chr14	AK129018
A_52_P571444	Wwtr1	WW domain containing transcription regulator 1	Mus musculus WW domain containing transcription regulator 1 (Wwtr1), transcript variant 2, mRNA [NM_133784]	chr3	NM_133784
A_51_P419759	Tha1	threonine aldolase 1	Mus musculus threonine aldolase 1 (Tha1), mRNA [NM_027919]	chr11	NM_027919
A_51_P446143	Ptchd3	patched domain containing 3	Mus musculus patched domain containing 3 (Ptchd3), mRNA [NM_029049]	chr11	NM_029049
A_51_P253094	Suv420h2	suppressor of variegation 4-20 homolog 2 (Drosophila)	Mus musculus suppressor of variegation 4-20 homolog 2 (Drosophila) (Suv420h2), transcript variant 1, mRNA [NM_146177]	chr7	NM_146177
A_51_P404904	Slc25a10	solute carrier family 25 (mitochondrial carrier, dicarboxylate transporter), member 10	Mus musculus solute carrier family 25 (mitochondrial carrier, dicarboxylate transporter), member 10 (Slc25a10), nuclear gene encoding mitochondrial protein, mRNA [NM_013770]	chr11	NM_013770
A_51_P372936	Zfyve19	zinc finger, FYVE domain containing 19	Mus musculus zinc finger, FYVE domain containing 19 (Zfyve19), transcript variant 1, mRNA [NM_028054]	chr2	NM_028054
A_52_P561627			Mus musculus 0 day neonate kidney cDNA, RIKEN full-length enriched library, clone:D630022O08 product:unclassifiable, full insert sequence. [AK085406]	chr18	AK085406
A_51_P349803	Med11	mediator of RNA polymerase II transcription, subunit 11 homolog (S. cerevisiae)	Mus musculus mediator of RNA polymerase II transcription, subunit 11 homolog (S. cerevisiae) (Med11), mRNA [NM_025397]	chr11	NM_025397
A_52_P272217	Ogfr	opioid growth factor receptor	Mus musculus opioid growth factor receptor (Ogfr), mRNA [NM_031373]	chr2	NM_031373
A_51_P378298	Faim3	Fas apoptotic inhibitory molecule 3	Mus musculus Fas apoptotic inhibitory molecule 3 (Faim3), mRNA [NM_026976]	chr1	NM_026976
A_52_P424826	Txnl4b	thioredoxin-like 4B	Mus musculus thioredoxin-like 4B (Txnl4b), mRNA [NM_175646]	chr8	NM_175646
A_52_P700067			H3050H10-3 NIA Mouse 15K cDNA Clone Set Mus musculus cDNA clone H3050H10 3', mRNA sequence [BG067131]	chr18	BG067131
A_51_P425824	Fam132a	family with sequence similarity 132, member A	Mus musculus family with sequence similarity 132, member A (Fam132a), mRNA [NM_026125]	chr4	NM_026125
A_51_P129767	Arpc3	actin related protein 2/3 complex, subunit 3	Mus musculus actin related protein 2/3 complex, subunit 3 (Arpc3), mRNA [NM_019824]	chr5	NM_019824
A_52_P37894	Cox7a2	cytochrome c oxidase, subunit VIIa 2	Mus musculus cytochrome c oxidase, subunit VIIa 2 (Cox7a2), nuclear gene encoding mitochondrial protein, mRNA [NM_009945]	chr9	NM_009945
A_52_P324694	Chchd5	coiled-coil-helix-coiled-coil-helix domain containing 5	Mus musculus coiled-coil-helix-coiled-coil-helix domain containing 5 (Chchd5), mRNA [NM_025395]	chr2	NM_025395
A_51_P304256			AL646020 purine rich element binding protein B {Mus musculus} (exp=0; wgp=1; cg=0), partial (13%) [TC1680283]	chr11
A_51_P202954	Dedd2	death effector domain-containing DNA binding protein 2	Mus musculus death effector domain-containing DNA binding protein 2 (Dedd2), mRNA [NM_207677]	chr7	NM_207677
A_52_P463235	Ankrd33b	ankyrin repeat domain 33B	Mus musculus ankyrin repeat domain 33B (Ankrd33b), transcript variant 2, mRNA [NM_027496]	chr15	NM_027496
A_51_P406334	Dnlz	DNL-type zinc finger	Mus musculus DNL-type zinc finger (Dnlz), transcript variant 1, mRNA [NM_026828]	chr2	NM_026828
A_52_P522845
A_51_P104006	Prh1	proline rich protein HaeIII subfamily 1	Mus musculus proline rich protein HaeIII subfamily 1 (Prh1), mRNA [NM_011174]	chr6	NM_011174
A_51_P183292	Atp5g1	ATP synthase, H+ transporting, mitochondrial F0 complex, subunit c1 (subunit 9)	Mus musculus ATP synthase, H+ transporting, mitochondrial F0 complex, subunit c1 (subunit 9) (Atp5g1), nuclear gene encoding mitochondrial protein, transcript variant 1, mRNA [NM_007506]	chr11	NM_007506
A_52_P662244	Slc25a47	solute carrier family 25, member 47	Mus musculus solute carrier family 25, member 47 (Slc25a47), mRNA [NM_001012310]	chr12	NM_001012310
A_51_P368855	H2-Ke2	H2-K region expressed gene 2	Mus musculus H2-K region expressed gene 2 (H2-Ke2), transcript variant 1, mRNA [NM_010385]	chr17	NM_010385
A_52_P226127	Dido1	death inducer-obliterator 1	Mus musculus death inducer-obliterator 1 (Dido1), transcript variant 1, mRNA [NM_011805]	chr2	NM_011805
A_51_P254553	Dynlrb1	dynein light chain roadblock-type 1	Mus musculus dynein light chain roadblock-type 1 (Dynlrb1), mRNA [NM_025947]	chr2	NM_025947
A_51_P228846	Fbxo6	F-box protein 6	Mus musculus F-box protein 6 (Fbxo6), transcript variant 1, mRNA [NM_015797]	chr4	NM_015797
A_51_P130427	Psmd3	proteasome (prosome, macropain) 26S subunit, non-ATPase, 3	Mus musculus proteasome (prosome, macropain) 26S subunit, non-ATPase, 3 (Psmd3), mRNA [NM_009439]	chr11	NM_009439
A_52_P527944	Ptprz1	protein tyrosine phosphatase, receptor type Z, polypeptide 1	Mus musculus mRNA for phosphacan short isoform (RPTP-beta gene). [AJ428208]	chr14	AJ428208
A_51_P431107	Pmm1	phosphomannomutase 1	Mus musculus phosphomannomutase 1 (Pmm1), mRNA [NM_013872]	chr15	NM_013872
A_51_P376501			START domain containing 9 [Source:MGI Symbol;Acc:MGI:3045258] [ENSMUST00000154193]	chr2	AK029170
A_51_P268934	Slc35e4	solute carrier family 35, member E4	Mus musculus solute carrier family 35, member E4 (Slc35e4), mRNA [NM_153142]	chr11	NM_153142
A_51_P466829	Fam109a	family with sequence similarity 109, member A	Mus musculus family with sequence similarity 109, member A (Fam109a), mRNA [NM_175474]	chr5	NM_175474
A_52_P440159			RIKEN cDNA 4930451G09 gene [Source:MGI Symbol;Acc:MGI:1921934] [ENSMUST00000090457]	chr16	XR_035207
A_52_P537941	Asb13	ankyrin repeat and SOCS box-containing 13	Mus musculus ankyrin repeat and SOCS box-containing 13 (Asb13), transcript variant 2, mRNA [NM_080857]	chr13	NM_080857
A_51_P477414	Echdc2	enoyl Coenzyme A hydratase domain containing 2	Mus musculus enoyl Coenzyme A hydratase domain containing 2 (Echdc2), mRNA [NM_026728]	chr4	NM_026728
A_51_P488626	Cnih4	cornichon homolog 4 (Drosophila)	Mus musculus cornichon homolog 4 (Drosophila) (Cnih4), mRNA [NM_030131]	chr1	NM_030131
A_51_P326413	Rbx1	ring-box 1	Mus musculus ring-box 1 (Rbx1), mRNA [NM_019712]	chr15	NM_019712
A_51_P192139	Zfp74	zinc finger protein 74	Mus musculus ES cells cDNA, RIKEN full-length enriched library, clone:C330018M05 product:similar to ZFP66P (FRAGMENT) [Mus musculus], full insert sequence. [AK049278]	chr7	AK049278
A_51_P410022	Mfsd10	major facilitator superfamily domain containing 10	Mus musculus major facilitator superfamily domain containing 10 (Mfsd10), mRNA [NM_026660]	chr5	NM_026660
A_51_P513941	Lrpap1	low density lipoprotein receptor-related protein associated protein 1	Mus musculus low density lipoprotein receptor-related protein associated protein 1 (Lrpap1), mRNA [NM_013587]	chr5	NM_013587
A_51_P313561	Lmna	lamin A	Mus musculus lamin A (Lmna), transcript variant 2, mRNA [NM_019390]	chr3	NM_019390
A_52_P343617	Psp	parotid secretory protein	Mus musculus parotid secretory protein (Psp), mRNA [NM_008953]	chr2	NM_008953
A_51_P339232	Snta1	syntrophin, acidic 1	Mus musculus syntrophin, acidic 1 (Snta1), mRNA [NM_009228]	chr2	NM_009228
A_51_P158425	Slc35c2	solute carrier family 35, member C2	Mus musculus solute carrier family 35, member C2 (Slc35c2), mRNA [NM_144893]	chr2	NM_144893
A_52_P601295			Mus musculus 10, 11 days embryo whole body cDNA, RIKEN full-length enriched library, clone:2810030G10 product:Chimeric clone containing F-box and WD-40 domain protein 7, archipelago and RAN, member RAS oncogene family, full insert sequence. [AK012844]	chr5	AK012844
A_52_P544555	Hsbp1	heat shock factor binding protein 1	Mus musculus heat shock factor binding protein 1 (Hsbp1), mRNA [NM_024219]	chr8	NM_024219
A_52_P80305				chr9
A_51_P450296	Thap3	THAP domain containing, apoptosis associated protein 3	Mus musculus THAP domain containing, apoptosis associated protein 3 (Thap3), transcript variant 1, mRNA [NM_175152]	chr4	NM_175152
A_51_P361242	A730011L01Rik	RIKEN cDNA A730011L01 gene	Mus musculus RIKEN cDNA A730011L01 gene (A730011L01Rik), transcript variant 2, mRNA [NM_177394]	chr11	NM_177394
A_51_P342906	Sh3bp1	SH3-domain binding protein 1	Mus musculus SH3-domain binding protein 1 (Sh3bp1), mRNA [NM_009164]	chr15	NM_009164
A_51_P329370	Snrnp25	small nuclear ribonucleoprotein 25 (U11/U12)	Mus musculus small nuclear ribonucleoprotein 25 (U11/U12) (Snrnp25), mRNA [NM_030093]	chr11	NM_030093
A_51_P461748	Dusp3	dual specificity phosphatase 3 (vaccinia virus phosphatase VH1-related)	Mus musculus dual specificity phosphatase 3 (vaccinia virus phosphatase VH1-related) (Dusp3), mRNA [NM_028207]	chr11	NM_028207
A_51_P362483	Slc43a1	solute carrier family 43, member 1	Mus musculus solute carrier family 43, member 1 (Slc43a1), transcript variant 1, mRNA [NM_001081349]	chr2	NM_001081349
A_52_P633760			Mus musculus adult male corpora quadrigemina cDNA, RIKEN full-length enriched library, clone:B230374E07 product:unclassifiable, full insert sequence. [AK046349]	chr6	AK046349
A_51_P275976	Dok1	docking protein 1	Mus musculus docking protein 1 (Dok1), mRNA [NM_010070]	chr6	NM_010070
A_52_P441974	Evc2	Ellis van Creveld syndrome 2 homolog (human)	Mus musculus Ellis van Creveld syndrome 2 homolog (human) (Evc2), mRNA [NM_145920]	chr5	NM_145920
A_52_P654946			Mus musculus adult male testis cDNA, RIKEN full-length enriched library, clone:4930579H01 product:enolase 1, alpha non-neuron, full insert sequence. [AK019820]	chr2	AK019820
A_51_P205865	Hbxip	hepatitis B virus x interacting protein	Mus musculus hepatitis B virus x interacting protein (Hbxip), mRNA [NM_026774]	chr3	NM_026774
A_52_P159885	Ddx49	DEAD (Asp-Glu-Ala-Asp) box polypeptide 49	Mus musculus DEAD (Asp-Glu-Ala-Asp) box polypeptide 49 (Ddx49), mRNA [NM_001024922]	chr8	NM_001024922
A_52_P973575	Hoxb9	homeobox B9	Mus musculus homeobox B9 (Hoxb9), mRNA [NM_008270]	chr11	NM_008270
A_51_P405956	AI428898	expressed sequence AI428898	Mus musculus adult male testis cDNA, RIKEN full-length enriched library, clone:1700010A01 product:hypothetical protein, full insert sequence. [AK005805]	chr4	AK005805
A_51_P166886	Saa2	serum amyloid A 2	Mus musculus serum amyloid A 2 (Saa2), mRNA [NM_011314]	chr7	NM_011314
A_51_P213352	Pdcl3	phosducin-like 3	Mus musculus phosducin-like 3 (Pdcl3), mRNA [NM_026850]	chr1	NM_026850
A_51_P232617	Spag17	sperm associated antigen 17	Mus musculus adult male testis cDNA, RIKEN full-length enriched library, clone:4930473P06 product:hypothetical protein, full insert sequence. [AK029691]	chr3	AK029691
A_52_P406216
A_52_P740562	Rps21	ribosomal protein S21	Mus musculus ribosomal protein S21 (Rps21), mRNA [NM_025587]	chr2	NM_025587
A_52_P372046	Cd99	CD99 antigen	Mus musculus CD99 antigen (Cd99), mRNA [NM_025584]		NM_025584
A_52_P482299	Arhgef17	Rho guanine nucleotide exchange factor (GEF) 17	Mus musculus Rho guanine nucleotide exchange factor (GEF) 17 (Arhgef17), mRNA [NM_001081116]	chr7	NM_001081116
A_51_P484959	Rabep2	rabaptin, RAB GTPase binding effector protein 2	Mus musculus rabaptin, RAB GTPase binding effector protein 2 (Rabep2), mRNA [NM_030566]	chr7	NM_030566
A_51_P122356	Cdkn2d	cyclin-dependent kinase inhibitor 2D (p19, inhibits CDK4)	Mus musculus cyclin-dependent kinase inhibitor 2D (p19, inhibits CDK4) (Cdkn2d), mRNA [NM_009878]	chr9	NM_009878
A_51_P215438	Prodh	proline dehydrogenase	Mus musculus proline dehydrogenase (Prodh), nuclear gene encoding mitochondrial protein, mRNA [NM_011172]	chr16	NM_011172
A_52_P367745	Acads	acyl-Coenzyme A dehydrogenase, short chain	Mus musculus acyl-Coenzyme A dehydrogenase, short chain (Acads), nuclear gene encoding mitochondrial protein, mRNA [NM_007383]	chr5	NM_007383
A_52_P5394	1810022K09Rik	RIKEN cDNA 1810022K09 gene	Mus musculus RIKEN cDNA 1810022K09 gene (1810022K09Rik), mRNA [NM_001099674]	chr3	NM_001099674
A_52_P38964	Sap25	sin3 associated polypeptide	Mus musculus sin3 associated polypeptide (Sap25), mRNA [NM_001081962]	chr5	NM_001081962
A_52_P646643	Dzip3	DAZ interacting protein 3, zinc finger	Mus musculus adult male tongue cDNA, RIKEN full-length enriched library, clone:2310047C04 product:hypothetical protein, full insert sequence. [AK009865]	chr16	AK009865
A_51_P454008	Lbp	lipopolysaccharide binding protein	Mus musculus lipopolysaccharide binding protein (Lbp), mRNA [NM_008489]	chr2	NM_008489
A_51_P386648	Glod5	glyoxalase domain containing 5	Mus musculus glyoxalase domain containing 5 (Glod5), mRNA [NM_027227]	chrX	NM_027227
A_52_P656565	Pex6	peroxisomal biogenesis factor 6	Mus musculus peroxisomal biogenesis factor 6 (Pex6), mRNA [NM_145488]	chr17	NM_145488
A_51_P474459	Socs3	suppressor of cytokine signaling 3	Mus musculus suppressor of cytokine signaling 3 (Socs3), mRNA [NM_007707]	chr11	NM_007707
A_52_P63553	Cebpb	CCAAT/enhancer binding protein (C/EBP), beta	M.musculus mRNA for C/EBP beta. [X62600]	chr2	X62600
A_51_P297647	Sh3glb2	SH3-domain GRB2-like endophilin B2	Mus musculus SH3-domain GRB2-like endophilin B2 (Sh3glb2), mRNA [NM_139302]	chr2	NM_139302
A_52_P218271	LOC100504703	hypothetical LOC100504703	PREDICTED: Mus musculus hypothetical LOC100504703 (LOC100504703), partial miscRNA [XR_105394]	chr10	XR_105394
A_52_P17194	Med22	mediator complex subunit 22	Mus musculus mediator complex subunit 22 (Med22), transcript variant 2, mRNA [NM_001033908]	chr2	NM_001033908
A_51_P454078	Acot8	acyl-CoA thioesterase 8	Mus musculus acyl-CoA thioesterase 8 (Acot8), mRNA [NM_133240]	chr2	NM_133240
A_51_P359586	Pfkfb1	6-phosphofructo-2-kinase/fructose-2,6-biphosphatase 1	Mus musculus 6-phosphofructo-2-kinase/fructose-2,6-biphosphatase 1 (Pfkfb1), mRNA [NM_008824]	chrX	NM_008824
A_51_P207962	Psmd4	proteasome (prosome, macropain) 26S subunit, non-ATPase, 4	Mus musculus proteasome (prosome, macropain) 26S subunit, non-ATPase, 4 (Psmd4), mRNA [NM_008951]	chr3	NM_008951
A_52_P160209	Sh3glb2	SH3-domain GRB2-like endophilin B2	Mus musculus SH3-domain GRB2-like endophilin B2 (Sh3glb2), mRNA [NM_139302]	chr2	NM_139302
A_52_P557837
A_51_P419086	Gadd45gip1	growth arrest and DNA-damage-inducible, gamma interacting protein 1	Mus musculus growth arrest and DNA-damage-inducible, gamma interacting protein 1 (Gadd45gip1), mRNA [NM_183358]	chr8	NM_183358
A_51_P495986	Gmpr	guanosine monophosphate reductase	Mus musculus guanosine monophosphate reductase (Gmpr), mRNA [NM_025508]	chr13	NM_025508
A_51_P431852	Uqcrh	ubiquinol-cytochrome c reductase hinge protein	Mus musculus ubiquinol-cytochrome c reductase hinge protein (Uqcrh), nuclear gene encoding mitochondrial protein, mRNA [NM_025641]	chr4	NM_025641
A_51_P287546	Adck5	aarF domain containing kinase 5	aarF domain containing kinase 5 [Source:MGI Symbol;Acc:MGI:2679274] [ENSMUST00000159949]	chr15	AK017782
A_51_P372912	Sars	seryl-aminoacyl-tRNA synthetase	Mus musculus seryl-aminoacyl-tRNA synthetase (Sars), transcript variant 1, mRNA [NM_011319]	chr3	NM_011319
A_51_P140141	Hspbp1	HSPA (heat shock 70kDa) binding protein, cytoplasmic cochaperone 1	Mus musculus HSPA (heat shock 70kDa) binding protein, cytoplasmic cochaperone 1 (Hspbp1), mRNA [NM_024172]	chr7	NM_024172
A_52_P30984	Cdkn3	cyclin-dependent kinase inhibitor 3	Mus musculus cyclin-dependent kinase inhibitor 3 (Cdkn3), mRNA [NM_028222]	chr14	NM_028222
A_51_P336790	Lsm5	LSM5 homolog, U6 small nuclear RNA associated (S. cerevisiae)	Mus musculus LSM5 homolog, U6 small nuclear RNA associated (S. cerevisiae) (Lsm5), mRNA [NM_025520]	chr6	NM_025520
A_52_P501890	Dnajc19	DnaJ (Hsp40) homolog, subfamily C, member 19	Mus musculus DnaJ (Hsp40) homolog, subfamily C, member 19 (Dnajc19), transcript variant 1, mRNA [NM_026332]	chr3	NM_026332
A_52_P594049	Actr5	ARP5 actin-related protein 5 homolog (yeast)	Mus musculus ARP5 actin-related protein 5 homolog (yeast) (Actr5), mRNA [NM_175419]	chr2	NM_175419
A_51_P440568	Stk19	serine/threonine kinase 19	Mus musculus serine/threonine kinase 19 (Stk19), mRNA [NM_019442]	chr17	NM_019442
A_51_P189334			Q9W6Q3_CHICK (Q9W6Q3) Osteoblast regulatory factor 3A (Fragment), partial (6%) [TC1677245]	chr3
A_51_P348397	Hexim1	hexamethylene bis-acetamide inducible 1	Mus musculus hexamethylene bis-acetamide inducible 1 (Hexim1), mRNA [NM_138753]	chr11	NM_138753
A_52_P66313	Psmf1	proteasome (prosome, macropain) inhibitor subunit 1	Mus musculus proteasome (prosome, macropain) inhibitor subunit 1 (Psmf1), mRNA [NM_212446]	chr2	NM_212446
A_52_P249322
A_51_P373142	AI854703	expressed sequence AI854703	Mus musculus expressed sequence AI854703 (AI854703), non-coding RNA [NR_027236]	chr6	NR_027236
A_52_P3029	Agpat4	1-acylglycerol-3-phosphate O-acyltransferase 4 (lysophosphatidic acid acyltransferase, delta)	Mus musculus 1-acylglycerol-3-phosphate O-acyltransferase 4 (lysophosphatidic acid acyltransferase, delta) (Agpat4), mRNA [NM_026644]	chr17	NM_026644
A_51_P450536	1700030K09Rik	RIKEN cDNA 1700030K09 gene	Mus musculus RIKEN cDNA 1700030K09 gene (1700030K09Rik), mRNA [NM_028170]	chr8	NM_028170
A_51_P441618	Snrnp35	small nuclear ribonucleoprotein 35 (U11/U12)	Mus musculus small nuclear ribonucleoprotein 35 (U11/U12) (Snrnp35), mRNA [NM_029532]	chr5	NM_029532
A_52_P526021	Arhgap15	Rho GTPase activating protein 15	Mus musculus Rho GTPase activating protein 15 (Arhgap15), transcript variant 1, mRNA [NM_153820]	chr2	NM_153820
A_51_P361535	Psme2	proteasome (prosome, macropain) 28 subunit, beta	Mus musculus proteasome (prosome, macropain) 28 subunit, beta (Psme2), transcript variant 1, mRNA [NM_011190]	chr14	NM_011190
A_52_P463143	Cdc37	cell division cycle 37 homolog (S. cerevisiae)	Mus musculus cell division cycle 37 homolog (S. cerevisiae) (Cdc37), mRNA [NM_016742]	chr9	NM_016742
A_51_P195244	Mfap4	microfibrillar-associated protein 4	Mus musculus microfibrillar-associated protein 4 (Mfap4), mRNA [NM_029568]	chr11	NM_029568
A_52_P450835	2210021J22Rik	RIKEN cDNA 2210021J22 gene	Mus musculus RIKEN cDNA 2210021J22 gene (2210021J22Rik), transcript variant 2, mRNA [NM_197998]	chr15	NM_197998
A_52_P214126	Alox5	arachidonate 5-lipoxygenase	Mus musculus arachidonate 5-lipoxygenase (Alox5), mRNA [NM_009662]	chr6	NM_009662
A_51_P439824	Gipc1	GIPC PDZ domain containing family, member 1	Mus musculus GIPC PDZ domain containing family, member 1 (Gipc1), mRNA [NM_018771]	chr8	NM_018771
A_52_P340283				chr3
A_51_P359636	Lgals3bp	lectin, galactoside-binding, soluble, 3 binding protein	Mus musculus lectin, galactoside-binding, soluble, 3 binding protein (Lgals3bp), mRNA [NM_011150]	chr11	NM_011150
A_51_P186487	Pik3c2b	phosphoinositide-3-kinase, class 2, beta polypeptide	phosphoinositide-3-kinase, class 2, beta polypeptide [Source:MGI Symbol;Acc:MGI:2685045] [ENSMUST00000124934]	chr1	AK049181
A_51_P368620	Adam3	a disintegrin and metallopeptidase domain 3 (cyritestin)	M.musculus Cyrn mRNA for cyritestin. [X64227]	chr8	X64227
A_51_P189121	Atp2c2	ATPase, Ca++ transporting, type 2C, member 2	Mus musculus ATPase, Ca++ transporting, type 2C, member 2 (Atp2c2), mRNA [NM_026922]	chr8	NM_026922
A_52_P579726	Atg12	autophagy-related 12 (yeast)	Mus musculus autophagy-related 12 (yeast) (Atg12), mRNA [NM_026217]	chr18	NM_026217
A_52_P125795	Mogat2	monoacylglycerol O-acyltransferase 2	monoacylglycerol O-acyltransferase 2 [Source:MGI Symbol;Acc:MGI:2663253] [ENSMUST00000132343]	chr7
A_51_P397468	Rundc3a	RUN domain containing 3A	Mus musculus RUN domain containing 3A (Rundc3a), mRNA [NM_016759]	chr11	NM_016759
A_52_P477819	Hmox2	heme oxygenase (decycling) 2	Mus musculus heme oxygenase (decycling) 2 (Hmox2), transcript variant 2, mRNA [NM_010443]	chr16	NM_010443
A_51_P373226	Arl2	ADP-ribosylation factor-like 2	Mus musculus ADP-ribosylation factor-like 2 (Arl2), mRNA [NM_019722]	chr19	NM_019722
A_52_P365011	Fes	feline sarcoma oncogene	Mus musculus feline sarcoma oncogene (Fes), mRNA [NM_010194]	chr7	NM_010194
A_51_P203878	Dynll2	dynein light chain LC8-type 2	Mus musculus dynein light chain LC8-type 2 (Dynll2), transcript variant 1, mRNA [NM_026556]	chr11	NM_026556
A_52_P209578	A030001D20Rik	RIKEN cDNA A030001D20 gene	PREDICTED: Mus musculus RIKEN cDNA A030001D20 gene (A030001D20Rik), partial miscRNA [XR_105107]	chr7	XR_105107
A_52_P560728	Serhl	serine hydrolase-like	Mus musculus serine hydrolase-like (Serhl), mRNA [NM_023475]	chr15	NM_023475
A_52_P334542	E130304F04Rik	RIKEN cDNA E130304F04 gene	Mus musculus RIKEN cDNA E130304F04 gene (E130304F04Rik), mRNA [NM_175538]	chr13_random	NM_175538
A_51_P405397	Ecm1	extracellular matrix protein 1	Mus musculus extracellular matrix protein 1 (Ecm1), mRNA [NM_007899]	chr3	NM_007899
A_51_P221460	Ormdl3	ORM1-like 3 (S. cerevisiae)	Mus musculus ORM1-like 3 (S. cerevisiae) (Ormdl3), mRNA [NM_025661]	chr11	NM_025661
A_51_P431649	Atp13a1	ATPase type 13A1	Mus musculus ATPase type 13A1 (Atp13a1), mRNA [NM_133224]	chr8	NM_133224
A_51_P220813	Gng2	guanine nucleotide binding protein (G protein), gamma 2	Mus musculus guanine nucleotide binding protein (G protein), gamma 2 (Gng2), transcript variant 1, mRNA [NM_010315]	chr14	NM_010315
A_51_P187171	BC003266	cDNA sequence BC003266	Mus musculus cDNA sequence BC003266 (BC003266), mRNA [NM_030252]	chr4	NM_030252
A_51_P189916	Nol12	nucleolar protein 12	Mus musculus nucleolar protein 12 (Nol12), mRNA [NM_133800]	chr15	NM_133800
A_52_P616392	Sbno2	strawberry notch homolog 2 (Drosophila)	Mus musculus strawberry notch homolog 2 (Drosophila) (Sbno2), mRNA [NM_183426]	chr10	NM_183426
A_52_P635791	Krtap4-6	keratin associated protein 4-6	Mus musculus keratin associated protein 4-6 (Krtap4-6), mRNA [NM_026834]	chr11	NM_026834
A_52_P121051	2610001J05Rik	RIKEN cDNA 2610001J05 gene	Mus musculus RIKEN cDNA 2610001J05 gene (2610001J05Rik), non-coding RNA [NR_024619]	chr6	NR_024619
A_51_P323451	Cdc42ep4	CDC42 effector protein (Rho GTPase binding) 4	Mus musculus CDC42 effector protein (Rho GTPase binding) 4 (Cdc42ep4), transcript variant 1, mRNA [NM_020006]	chr11	NM_020006
A_52_P96847	2010003K15Rik	RIKEN cDNA 2010003K15 gene	Mus musculus RIKEN cDNA 2010003K15 gene (2010003K15Rik), mRNA [NM_001195596]	chr10	NM_001195596
A_52_P168921	Gm5595	predicted gene 5595	Mus musculus predicted gene 5595 (Gm5595), mRNA [NM_001008427]	chr7	NM_001008427
A_52_P611650	Tlcd1	TLC domain containing 1	TLC domain containing 1 [Source:MGI Symbol;Acc:MGI:1915572] [ENSMUST00000108338]	chr11	AK002703
A_51_P212419	Lrrc41	leucine rich repeat containing 41	Mus musculus leucine rich repeat containing 41 (Lrrc41), mRNA [NM_153521]	chr4	NM_153521
A_52_P652092	2900053A13Rik	RIKEN cDNA 2900053A13 gene	Mus musculus RIKEN cDNA 2900053A13 gene (2900053A13Rik), mRNA [NM_001195244]	chr8	NM_001195244
A_51_P465281	Lgals1	lectin, galactose binding, soluble 1	Mus musculus lectin, galactose binding, soluble 1 (Lgals1), mRNA [NM_008495]	chr15	NM_008495
A_51_P347154	Adam18	a disintegrin and metallopeptidase domain 18	Mus musculus a disintegrin and metallopeptidase domain 18 (Adam18), mRNA [NM_010084]	chr8	NM_010084
A_51_P372743	Frmpd3	FERM and PDZ domain containing 3	Mus musculus FERM and PDZ domain containing 3 (Frmpd3), mRNA [NM_177750]	chrX	NM_177750
A_52_P354823	Irf8	interferon regulatory factor 8	Mus musculus interferon regulatory factor 8 (Irf8), mRNA [NM_008320]	chr8	NM_008320
A_51_P133575	Ctu2	cytosolic thiouridylase subunit 2 homolog (S. pombe)	Mus musculus cytosolic thiouridylase subunit 2 homolog (S. pombe) (Ctu2), mRNA [NM_153775]	chr8	NM_153775
A_51_P436839	Lsr	lipolysis stimulated lipoprotein receptor	Mus musculus lipolysis stimulated lipoprotein receptor (Lsr), transcript variant 1, mRNA [NM_017405]	chr7	NM_017405
A_51_P498023	Scyl1	SCY1-like 1 (S. cerevisiae)	Mus musculus SCY1-like 1 (S. cerevisiae) (Scyl1), mRNA [NM_023912]	chr19	NM_023912
A_52_P305748	Tmem9	transmembrane protein 9	Mus musculus transmembrane protein 9 (Tmem9), transcript variant 2, mRNA [NM_025439]	chr1	NM_025439
A_51_P139030	Slc38a3	solute carrier family 38, member 3	Mus musculus solute carrier family 38, member 3 (Slc38a3), transcript variant 1, mRNA [NM_023805]	chr9	NM_023805
A_51_P194377	Pcbp4	poly(rC) binding protein 4	Mus musculus poly(rC) binding protein 4 (Pcbp4), mRNA [NM_021567]	chr9	NM_021567
A_51_P359122	2210411K11Rik	RIKEN cDNA 2210411K11 gene	Mus musculus RIKEN cDNA 2210411K11 gene (2210411K11Rik), mRNA [NM_029384]	chr7	NM_029384
A_52_P24106	Znhit1	zinc finger, HIT domain containing 1	Mus musculus zinc finger, HIT domain containing 1 (Znhit1), mRNA [NM_027318]	chr5	NM_027318
A_51_P331752	Ccl11	chemokine (C-C motif) ligand 11	Mus musculus chemokine (C-C motif) ligand 11 (Ccl11), mRNA [NM_011330]	chr11	NM_011330
A_51_P225083	Snx17	sorting nexin 17	Mus musculus sorting nexin 17 (Snx17), mRNA [NM_153680]	chr5	NM_153680
A_51_P244492	Nbl1	neuroblastoma, suppression of tumorigenicity 1	Mus musculus neuroblastoma, suppression of tumorigenicity 1 (Nbl1), mRNA [NM_008675]	chr4	NM_008675
A_52_P61811	Nosip	nitric oxide synthase interacting protein	Mus musculus nitric oxide synthase interacting protein (Nosip), transcript variant 1, mRNA [NM_025533]	chr7	NM_025533
A_51_P306892	Pqlc2	PQ loop repeat containing 2	Mus musculus PQ loop repeat containing 2 (Pqlc2), mRNA [NM_145384]	chr4	NM_145384
A_51_P434758	Fam83e	family with sequence similarity 83, member E	Mus musculus family with sequence similarity 83, member E (Fam83e), mRNA [NM_001033170]	chr7	NM_001033170
A_52_P124526	Hipk4	homeodomain interacting protein kinase 4	Mus musculus homeodomain interacting protein kinase 4 (Hipk4), mRNA [NM_001033315]	chr7	NM_001033315
A_52_P175845			AB116655 beta1,3-N-acetylgalactosaminyltransferase {Mus musculus} (exp=-1; wgp=0; cg=0), partial (25%) [TC1626265]	chr13
A_51_P407977	Apeh	acylpeptide hydrolase	Mus musculus acylpeptide hydrolase (Apeh), mRNA [NM_146226]	chr9	NM_146226
A_52_P124665			Mus musculus 10 days neonate skin cDNA, RIKEN full-length enriched library, clone:4732464H19 product:unclassifiable, full insert sequence. [AK161134]	chr11	AK161134
A_51_P195997	Rps15	ribosomal protein S15	Mus musculus ribosomal protein S15 (Rps15), mRNA [NM_009091]	chr10	NM_009091
A_51_P290601	Znhit2-ps	zinc finger, HIT domain containing 2, pseudogene	Mus musculus zinc finger, HIT domain containing 2, pseudogene (Znhit2-ps), mRNA [NM_013859]	chr19	NM_013859
A_52_P498846			Mus musculus adult male tongue cDNA, RIKEN full-length enriched library, clone:2310057K05 product:hypothetical protein, full insert sequence. [AK009963]	chr1	AK009963
A_51_P192550	Aurkaip1	aurora kinase A interacting protein 1	Mus musculus aurora kinase A interacting protein 1 (Aurkaip1), mRNA [NM_025338]	chr4	NM_025338
A_52_P935906	Bcl7c	B-cell CLL/lymphoma 7C	Mus musculus B-cell CLL/lymphoma 7C (Bcl7c), mRNA [NM_009746]	chr7	NM_009746
A_52_P322467	Nit1	nitrilase 1	nitrilase 1 [Source:MGI Symbol;Acc:MGI:1350916] [ENSMUST00000141357]	chr1	AK032189
A_52_P447284	Clic6	chloride intracellular channel 6	Mus musculus chloride intracellular channel 6 (Clic6), nuclear gene encoding mitochondrial protein, mRNA [NM_172469]	chr16	NM_172469
A_51_P345902	Dohh	deoxyhypusine hydroxylase/monooxygenase	Mus musculus deoxyhypusine hydroxylase/monooxygenase (Dohh), mRNA [NM_133964]	chr10	NM_133964
A_51_P371882	Ccdc71	coiled-coil domain containing 71	Mus musculus coiled-coil domain containing 71 (Ccdc71), mRNA [NM_133744]	chr9	NM_133744
A_51_P247873	Ndufb8	NADH dehydrogenase (ubiquinone) 1 beta subcomplex 8	Mus musculus NADH dehydrogenase (ubiquinone) 1 beta subcomplex 8 (Ndufb8), nuclear gene encoding mitochondrial protein, mRNA [NM_026061]	chr19	NM_026061
A_51_P466148	Bckdha	branched chain ketoacid dehydrogenase E1, alpha polypeptide	Mus musculus branched chain ketoacid dehydrogenase E1, alpha polypeptide (Bckdha), nuclear gene encoding mitochondrial protein, mRNA [NM_007533]	chr7	NM_007533
A_52_P633353	Igfbpl1	insulin-like growth factor binding protein-like 1	Mus musculus insulin-like growth factor binding protein-like 1 (Igfbpl1), mRNA [NM_018741]	chr4	NM_018741
A_52_P555079
A_51_P333349	Tmem120a	transmembrane protein 120A	Mus musculus transmembrane protein 120A (Tmem120a), mRNA [NM_172541]	chr5	NM_172541
A_52_P528726	Cox8a	cytochrome c oxidase, subunit VIIIa	Mus musculus cytochrome c oxidase, subunit VIIIa (Cox8a), mRNA [NM_007750]	chr19	NM_007750
A_52_P555629	Zfp862	zinc finger protein 862	Mus musculus zinc finger protein 862 (Zfp862), non-coding RNA [NR_027808]	chr6	NR_027808
A_51_P210310			T-cell receptor beta, constant region 1 [Source:MGI Symbol;Acc:MGI:4439726] [ENSMUST00000103291]	chr6	X00438
A_51_P148355	Zfp710	zinc finger protein 710	Mus musculus zinc finger protein 710 (Zfp710), transcript variant 1, mRNA [NM_175433]	chr7	NM_175433
A_51_P193395	Ccdc134	coiled-coil domain containing 134	Mus musculus coiled-coil domain containing 134 (Ccdc134), mRNA [NM_172428]	chr15	NM_172428
A_51_P409194	Zfp771	zinc finger protein 771	Mus musculus zinc finger protein 771 (Zfp771), mRNA [NM_177362]	chr7	NM_177362
A_52_P91293	Nmnat1	nicotinamide nucleotide adenylyltransferase 1	nicotinamide nucleotide adenylyltransferase 1 [Source:MGI Symbol;Acc:MGI:1913704] [ENSMUST00000105693]	chr4	AK152407
A_51_P205035	Tspan18	tetraspanin 18	tetraspanin 18 [Source:MGI Symbol;Acc:MGI:1917186] [ENSMUST00000154951]	chr2	AK042573
A_51_P511787	Casp4	caspase 4, apoptosis-related cysteine peptidase	Mus musculus caspase 4, apoptosis-related cysteine peptidase (Casp4), mRNA [NM_007609]	chr9	NM_007609
A_51_P220260	Phf1	PHD finger protein 1	Mus musculus PHD finger protein 1 (Phf1), mRNA [NM_009343]	chr17	NM_009343
A_51_P133105	8430416G17Rik	RIKEN cDNA 8430416G17 gene	Mus musculus 16 days embryo lung cDNA, RIKEN full-length enriched library, clone:8430416G17 product:unclassifiable, full insert sequence. [AK018420]	chr18	AK018420
A_51_P284293	Zfyve9	zinc finger, FYVE domain containing 9	Mus musculus 16 days embryo head cDNA, RIKEN full-length enriched library, clone:C130005E21 product:unclassifiable, full insert sequence. [AK081320]	chr4	AK081320
A_51_P209444	Rpl36al	ribosomal protein L36A-like	Mus musculus ribosomal protein L36A-like (Rpl36al), mRNA [NM_025589]	chr12	NM_025589
A_51_P161463	Ccdc103	coiled-coil domain containing 103	Mus musculus coiled-coil domain containing 103 (Ccdc103), mRNA [NM_028492]	chr11	NM_028492
A_51_P246345	Myl7	myosin, light polypeptide 7, regulatory	Mus musculus myosin, light polypeptide 7, regulatory (Myl7), mRNA [NM_022879]	chr11	NM_022879
A_51_P161830	Enpep	glutamyl aminopeptidase	Mus musculus glutamyl aminopeptidase (Enpep), mRNA [NM_007934]	chr3	NM_007934
A_51_P186887	Ubox5	U box domain containing 5	Mus musculus U box domain containing 5 (Ubox5), mRNA [NM_080562]	chr2	NM_080562
A_52_P830312	A230051G13Rik	RIKEN cDNA A230051G13 gene	Mus musculus RIKEN cDNA A230051G13 gene (A230051G13Rik), mRNA [NM_173785]	chr11	NM_173785
A_51_P427603	BC018242	cDNA sequence BC018242	Mus musculus cDNA sequence BC018242 (BC018242), mRNA [NM_144935]	chr9	NM_144935
A_51_P515452	Fkbpl	FK506 binding protein-like	Mus musculus FK506 binding protein-like (Fkbpl), mRNA [NM_019873]	chr17	NM_019873
A_51_P222657	Tspo	translocator protein	Mus musculus translocator protein (Tspo), mRNA [NM_009775]	chr15	NM_009775
A_52_P357133	Selm	selenoprotein M	Mus musculus selenoprotein M (Selm), mRNA [NM_053267]	chr11	NM_053267
A_51_P213153	Tmem208	transmembrane protein 208	Mus musculus transmembrane protein 208 (Tmem208), mRNA [NM_025486]	chr8	NM_025486
A_52_P635338	Fes	feline sarcoma oncogene	Mus musculus feline sarcoma oncogene (Fes), mRNA [NM_010194]	chr7	NM_010194
A_51_P295389	Chpf2	chondroitin polymerizing factor 2	Mus musculus chondroitin polymerizing factor 2 (Chpf2), mRNA [NM_133913]	chr5	NM_133913
A_51_P464290	Ly6g6c	lymphocyte antigen 6 complex, locus G6C	Mus musculus lymphocyte antigen 6 complex, locus G6C (Ly6g6c), mRNA [NM_023463]	chr17	NM_023463
A_52_P508944	Xpo7	exportin 7	Mus musculus 12 days embryo spinal ganglion cDNA, RIKEN full-length enriched library, clone:D130082J02 product:unclassifiable, full insert sequence. [AK084066]	chr14	AK084066
A_52_P444815	Epo	erythropoietin	Mus musculus erythropoietin (Epo), mRNA [NM_007942]	chr5	NM_007942
A_52_P420042	Xkr5	X Kell blood group precursor-related family, member 5	Mus musculus X Kell blood group precursor-related family, member 5 (Xkr5), transcript variant 2, mRNA [NM_176951]	chr8	NM_176951
A_52_P219141	3110009E18Rik	RIKEN cDNA 3110009E18 gene	Mus musculus RIKEN cDNA 3110009E18 gene (3110009E18Rik), transcript variant 1, mRNA [NM_028439]	chr1	NM_028439
A_52_P563617	Ssbp4	single stranded DNA binding protein 4	Mus musculus single stranded DNA binding protein 4 (Ssbp4), mRNA [NM_133772]	chr8	NM_133772
A_51_P172373	Traf7	TNF receptor-associated factor 7	Mus musculus TNF receptor-associated factor 7 (Traf7), transcript variant 3, mRNA [NM_153792]	chr17	NM_153792
A_52_P469502	Cda	cytidine deaminase	Mus musculus cytidine deaminase (Cda), mRNA [NM_028176]	chr4	NM_028176
A_52_P263251	3110040N11Rik	RIKEN cDNA 3110040N11 gene	Mus musculus RIKEN cDNA 3110040N11 gene (3110040N11Rik), mRNA [NM_026077]	chr7	NM_026077
A_51_P227332	Rpl38	ribosomal protein L38	Mus musculus ribosomal protein L38 (Rpl38), transcript variant 1, mRNA [NM_001048057]	chr11	NM_001048057
A_51_P470432	Pdlim4	PDZ and LIM domain 4	Mus musculus PDZ and LIM domain 4 (Pdlim4), mRNA [NM_019417]	chr11	NM_019417
A_51_P359374	Mrps6	mitochondrial ribosomal protein S6	Mus musculus mitochondrial ribosomal protein S6 (Mrps6), nuclear gene encoding mitochondrial protein, mRNA [NM_080456]	chr16	NM_080456
A_52_P364279	Iqcc	IQ motif containing C	Mus musculus IQ motif containing C (Iqcc), mRNA [NM_198026]	chr4	NM_198026
A_52_P139478	Llph	LLP homolog, long-term synaptic facilitation (Aplysia)	Mus musculus LLP homolog, long-term synaptic facilitation (Aplysia) (Llph), mRNA [NM_025431]	chr10	NM_025431
A_51_P105554	Crp	C-reactive protein, pentraxin-related	Mus musculus C-reactive protein, pentraxin-related (Crp), mRNA [NM_007768]	chr1	NM_007768
A_51_P508580	Tcf15	transcription factor 15	Mus musculus transcription factor 15 (Tcf15), mRNA [NM_009328]	chr2	NM_009328
A_52_P179905			Mus musculus adult male testis cDNA, RIKEN full-length enriched library, clone:1700051O16 product:Warning: possibly chimeric clone, full insert sequence. [AK006763]		AK006763
A_51_P322658	Plcxd1	phosphatidylinositol-specific phospholipase C, X domain containing 1	Mus musculus phosphatidylinositol-specific phospholipase C, X domain containing 1 (Plcxd1), transcript variant 1, mRNA [NM_207279]	chr5	NM_207279
A_51_P491329	Pdzk1ip1	PDZK1 interacting protein 1	Mus musculus PDZK1 interacting protein 1 (Pdzk1ip1), transcript variant 2, mRNA [NM_026018]	chr4	NM_026018
A_51_P493915	Stk30	serine/threonine kinase 30	Mus musculus serine/threonine kinase 30 (Stk30), mRNA [NM_011973]	chr12	NM_011973
A_51_P425373	1500002O20Rik	RIKEN cDNA 1500002O20 gene	Mus musculus RIKEN cDNA 1500002O20 gene (1500002O20Rik), mRNA [NM_028047]	chr7	NM_028047
A_52_P255932	2810046L04Rik	RIKEN cDNA 2810046L04 gene	Mus musculus RIKEN cDNA 2810046L04 gene, mRNA (cDNA clone IMAGE:5321620), partial cds. [BC025559]	chr3	BC025559
A_51_P134413	Arpp19	cAMP-regulated phosphoprotein 19	Mus musculus cAMP-regulated phosphoprotein 19 (Arpp19), transcript variant 1, mRNA [NM_021548]	chr9	NM_021548
A_52_P584078	Pop1	processing of precursor 1, ribonuclease P/MRP family, (S. cerevisiae)	Mus musculus processing of precursor 1, ribonuclease P/MRP family, (S. cerevisiae) (Pop1), transcript variant 1, mRNA [NM_152894]	chr15	NM_152894
A_52_P382914	Trip6	thyroid hormone receptor interactor 6	Mus musculus thyroid hormone receptor interactor 6 (Trip6), mRNA [NM_011639]	chr5	NM_011639
A_51_P257712			olfactory receptor 104, pseudogene [Source:MGI Symbol;Acc:MGI:2177487] [ENSMUST00000079951]	chr17	BC167224
A_51_P224216	Atp5j2	ATP synthase, H+ transporting, mitochondrial F0 complex, subunit F2	Mus musculus ATP synthase, H+ transporting, mitochondrial F0 complex, subunit F2 (Atp5j2), nuclear gene encoding mitochondrial protein, mRNA [NM_020582]	chr5	NM_020582
A_51_P272175	Mrpl27	mitochondrial ribosomal protein L27	Mus musculus mitochondrial ribosomal protein L27 (Mrpl27), nuclear gene encoding mitochondrial protein, mRNA [NM_053161]	chr11	NM_053161
A_52_P526740	A430093F15Rik	RIKEN cDNA A430093F15 gene	Mus musculus RIKEN cDNA A430093F15 gene (A430093F15Rik), non-coding RNA [NR_027805]	chr19	NR_027805
A_51_P313397	1700121C10Rik	RIKEN cDNA 1700121C10 gene	Mus musculus adult male testis cDNA, RIKEN full-length enriched library, clone:1700121C10 product:unclassifiable, full insert sequence. [AK007220]	chr8	AK007220
A_52_P570266	Psmb10	proteasome (prosome, macropain) subunit, beta type 10	Mus musculus proteasome (prosome, macropain) subunit, beta type 10 (Psmb10), mRNA [NM_013640]	chr8	NM_013640
A_51_P326709	Otud7b	OTU domain containing 7B	Mus musculus OTU domain containing 7B (Otud7b), transcript variant 1, mRNA [NM_001025613]	chr3	NM_001025613
A_51_P475228	Armc6	armadillo repeat containing 6	Mus musculus armadillo repeat containing 6 (Armc6), mRNA [NM_133972]	chr8	NM_133972
A_52_P407086	Rpl10a	ribosomal protein L10A	Mus musculus ribosomal protein L10A (Rpl10a), mRNA [NM_011287]	chr17	NM_011287
A_52_P642836	Pnmal2	PNMA-like 2	Mus musculus PNMA-like 2 (Pnmal2), mRNA [NM_001099636]	chr7	NM_001099636
A_52_P281879	Ubtf	upstream binding transcription factor, RNA polymerase I	Mus musculus upstream binding transcription factor, RNA polymerase I (Ubtf), transcript variant 1, mRNA [NM_011551]	chr11	NM_011551
A_51_P397176	Nsl1	NSL1, MIND kinetochore complex component, homolog (S. cerevisiae)	Mus musculus 0 day neonate head cDNA, RIKEN full-length enriched library, clone:4833432M17 product:weakly similar to DC31 [Homo sapiens], full insert sequence. [AK029421]	chr1	AK029421
A_51_P509389	Ppp1ca	protein phosphatase 1, catalytic subunit, alpha isoform	Mus musculus protein phosphatase 1, catalytic subunit, alpha isoform (Ppp1ca), mRNA [NM_031868]	chr19	NM_031868
A_51_P521052	Ly6k	lymphocyte antigen 6 complex, locus K	Mus musculus lymphocyte antigen 6 complex, locus K (Ly6k), mRNA [NM_029627]	chr15	NM_029627
A_52_P201245	Sdsl	serine dehydratase-like	Mus musculus serine dehydratase-like (Sdsl), mRNA [NM_133902]	chr5	NM_133902
A_51_P159792	Col15a1	collagen, type XV, alpha 1	Mus musculus collagen, type XV, alpha 1 (Col15a1), mRNA [NM_009928]	chr4	NM_009928
A_51_P164788	Tssk4	testis-specific serine kinase 4	Mus musculus testis-specific serine kinase 4 (Tssk4), transcript variant 1, mRNA [NM_027673]	chr14	NM_027673
A_51_P179688	1810048J11Rik	RIKEN cDNA 1810048J11 gene	Mus musculus RIKEN cDNA 1810048J11 gene (1810048J11Rik), mRNA [NM_026327]	chr12	NM_026327
A_51_P352057	Pemt	phosphatidylethanolamine N-methyltransferase	Mus musculus phosphatidylethanolamine N-methyltransferase (Pemt), nuclear gene encoding mitochondrial protein, mRNA [NM_008819]	chr11	NM_008819
A_52_P667157				chr5
A_52_P489428	Cyb5d1	cytochrome b5 domain containing 1	Mus musculus cytochrome b5 domain containing 1 (Cyb5d1), mRNA [NM_001045525]	chr11	NM_001045525
A_52_P916995			Mus musculus RIKEN cDNA 1110014K08 gene, mRNA (cDNA clone IMAGE:5058863). [BC052554]	chr11	BC052554
A_52_P337357	Oas1a	2'-5' oligoadenylate synthetase 1A	Mus musculus 2'-5' oligoadenylate synthetase 1A (Oas1a), mRNA [NM_145211]	chr5	NM_145211
A_51_P189985	Ppan	peter pan homolog (Drosophila)	Mus musculus peter pan homolog (Drosophila) (Ppan), mRNA [NM_145610]	chr9	NM_145610
A_51_P441798	Glul	glutamate-ammonia ligase (glutamine synthetase)	M.musculus mRNA for glutamine synthetase. [X16314]	chr1	X16314
A_51_P322574	Cpsf4	cleavage and polyadenylation specific factor 4	Mus musculus cleavage and polyadenylation specific factor 4 (Cpsf4), mRNA [NM_178576]	chr5	NM_178576
A_51_P428505	Krtcap2	keratinocyte associated protein 2	Mus musculus keratinocyte associated protein 2 (Krtcap2), mRNA [NM_025327]	chr3	NM_025327
A_51_P265999	Gemin8	gem (nuclear organelle) associated protein 8	Mus musculus gem (nuclear organelle) associated protein 8 (Gemin8), mRNA [NM_146238]	chrX	NM_146238
A_51_P393934	Cd82	CD82 antigen	Mus musculus CD82 antigen (Cd82), transcript variant 1, mRNA [NM_007656]	chr2	NM_007656
A_52_P477720	Cfl1	cofilin 1, non-muscle	Mus musculus cofilin 1, non-muscle (Cfl1), mRNA [NM_007687]	chr19	NM_007687
A_51_P259968	Aspa	aspartoacylase	Mus musculus aspartoacylase (Aspa), mRNA [NM_023113]	chr11	NM_023113
A_51_P353386	2410015M20Rik	RIKEN cDNA 2410015M20 gene	Mus musculus RIKEN cDNA 2410015M20 gene (2410015M20Rik), mRNA [NM_153152]	chr17	NM_153152
A_52_P836852	Txk	TXK tyrosine kinase	Mus musculus TXK tyrosine kinase (Txk), transcript variant 2, mRNA [NM_013698]	chr5	NM_013698
A_51_P297778	Sh3tc1	SH3 domain and tetratricopeptide repeats 1	Mus musculus SH3 domain and tetratricopeptide repeats 1 (Sh3tc1), mRNA [NM_194344]	chr5	NM_194344
A_51_P396417	8030450B20Rik	RIKEN cDNA 8030450B20 gene	Mus musculus 15 days embryo male testis cDNA, RIKEN full-length enriched library, clone:8030450B20 product:unclassifiable, full insert sequence. [AK033162]	chr12	AK033162
A_52_P546540	Bloc1s1	biogenesis of lysosome-related organelles complex-1, subunit 1	Mus musculus biogenesis of lysosome-related organelles complex-1, subunit 1 (Bloc1s1), mRNA [NM_015740]	chr10	NM_015740
A_51_P273609	Itpka	inositol 1,4,5-trisphosphate 3-kinase A	Mus musculus inositol 1,4,5-trisphosphate 3-kinase A (Itpka), mRNA [NM_146125]	chr2	NM_146125
A_52_P411716	Polh	polymerase (DNA directed), eta (RAD 30 related)	Mus musculus mRNA for mXPV protein, partial cds. [AB037184]	chr17	AB037184
A_51_P190697	Mrps36	mitochondrial ribosomal protein S36	Mus musculus mitochondrial ribosomal protein S36 (Mrps36), nuclear gene encoding mitochondrial protein, transcript variant 1, mRNA [NM_025369]	chr13	NM_025369
A_52_P254795	Ndufc1	NADH dehydrogenase (ubiquinone) 1, subcomplex unknown, 1	Mus musculus NADH dehydrogenase (ubiquinone) 1, subcomplex unknown, 1 (Ndufc1), nuclear gene encoding mitochondrial protein, mRNA [NM_025523]	chr3	NM_025523
DCP_20_1			Unknown
A_51_P244061	Snapc5	small nuclear RNA activating complex, polypeptide 5	Mus musculus small nuclear RNA activating complex, polypeptide 5 (Snapc5), mRNA [NM_183316]	chr9	NM_183316
A_51_P519276	Ndufb7	NADH dehydrogenase (ubiquinone) 1 beta subcomplex, 7	Mus musculus NADH dehydrogenase (ubiquinone) 1 beta subcomplex, 7 (Ndufb7), nuclear gene encoding mitochondrial protein, mRNA [NM_025843]	chr8	NM_025843
A_51_P477018	Rnaset2a	ribonuclease T2A	Mus musculus adult male testis cDNA, RIKEN full-length enriched library, clone:4930532K22 product:hypothetical Ribonuclease Rh-like structure containing protein, full insert sequence. [AK015947]	chr17	AK015947
A_51_P449329	H2-Oa	histocompatibility 2, O region alpha locus	Mouse MHC class II protein alpha chain, complete cds. [M95514]	chr17	M95514
A_52_P353541	Fbxw13	F-box and WD-40 domain protein 13	Mus musculus F-box and WD-40 domain protein 13 (Fbxw13), mRNA [NM_177598]	chr9	NM_177598
A_51_P431823	Hmha1	histocompatibility (minor) HA-1	Mus musculus histocompatibility (minor) HA-1 (Hmha1), transcript variant 2, mRNA [NM_027521]	chr10	NM_027521
A_52_P590535	Fbln2	fibulin 2	Mus musculus fibulin 2 (Fbln2), transcript variant 1, mRNA [NM_007992]	chr6	NM_007992
A_51_P384515	Ido2	indoleamine 2,3-dioxygenase 2	Mus musculus indoleamine 2,3-dioxygenase 2 (Ido2), mRNA [NM_145949]	chr8	NM_145949
A_51_P470295			H3119A01-3 NIA Mouse 15K cDNA Clone Set Mus musculus cDNA clone H3119A01 3', mRNA sequence [BG073133]	chr3	BG073133
A_51_P420630	Mrpl40	mitochondrial ribosomal protein L40	Mus musculus mitochondrial ribosomal protein L40 (Mrpl40), nuclear gene encoding mitochondrial protein, mRNA [NM_010922]	chr16	NM_010922
A_51_P354744	Cox15	COX15 homolog, cytochrome c oxidase assembly protein (yeast)	Mus musculus COX15 homolog, cytochrome c oxidase assembly protein (yeast) (Cox15), nuclear gene encoding mitochondrial protein, mRNA [NM_144874]	chr19	NM_144874
A_52_P665335	1810008A18Rik	RIKEN cDNA 1810008A18 gene	Mus musculus RIKEN cDNA 1810008A18 gene (1810008A18Rik), mRNA [NM_133998]	chr10	NM_133998
A_51_P487278	Yipf3	Yip1 domain family, member 3	Mus musculus Yip1 domain family, member 3 (Yipf3), mRNA [NM_145353]	chr17	NM_145353
A_51_P188795	Akr7a5	aldo-keto reductase family 7, member A5 (aflatoxin aldehyde reductase)	Mus musculus aldo-keto reductase family 7, member A5 (aflatoxin aldehyde reductase) (Akr7a5), mRNA [NM_025337]	chr4	NM_025337
A_52_P948927
A_51_P107433	Mrpl34	mitochondrial ribosomal protein L34	Mus musculus mitochondrial ribosomal protein L34 (Mrpl34), nuclear gene encoding mitochondrial protein, mRNA [NM_053162]	chr8	NM_053162
A_52_P332898			RIKEN cDNA 5330430P22 gene [Source:MGI Symbol;Acc:MGI:1915441] [ENSMUST00000140736]	chr11	AK019365
A_51_P208767	Metrn	meteorin, glial cell differentiation regulator	Mus musculus meteorin, glial cell differentiation regulator (Metrn), mRNA [NM_133719]	chr17	NM_133719
A_52_P291588	Fkbp2	FK506 binding protein 2	Mus musculus FK506 binding protein 2 (Fkbp2), transcript variant 1, mRNA [NM_008020]	chr19	NM_008020
A_52_P71869	Plec	plectin	Mus musculus plectin (Plec), transcript variant 6, mRNA [NM_201389]	chr15	NM_201389
A_51_P482121	Edn2	endothelin 2	Mus musculus endothelin 2 (Edn2), mRNA [NM_007902]	chr4	NM_007902
A_51_P298843	Pcbd2	pterin 4 alpha carbinolamine dehydratase/dimerization cofactor of hepatocyte nuclear factor 1 alpha (TCF1) 2	Mus musculus pterin 4 alpha carbinolamine dehydratase/dimerization cofactor of hepatocyte nuclear factor 1 alpha (TCF1) 2 (Pcbd2), mRNA [NM_028281]	chr13	NM_028281
A_51_P374752	Rbp4	retinol binding protein 4, plasma	Mus musculus retinol binding protein 4, plasma (Rbp4), transcript variant 2, mRNA [NM_011255]	chr19	NM_011255
A_52_P247788	Ino80c	INO80 complex subunit C	Mus musculus INO80 complex subunit C (Ino80c), mRNA [NM_172625]	chr18	NM_172625
A_52_P183021			Mus musculus adult male corpora quadrigemina cDNA, RIKEN full-length enriched library, clone:B230210L07 product:unclassifiable, full insert sequence. [AK045559]	chr9	AK045559
A_52_P124429	Stra13	stimulated by retinoic acid 13	Mus musculus stimulated by retinoic acid 13 (Stra13), mRNA [NM_016665]	chr11	NM_016665
A_52_P583973	Lrpap1	low density lipoprotein receptor-related protein associated protein 1	Mus musculus low density lipoprotein receptor-related protein associated protein 1 (Lrpap1), mRNA [NM_013587]	chr5	NM_013587
A_52_P429749	Tmem115	transmembrane protein 115	Mus musculus transmembrane protein 115 (Tmem115), mRNA [NM_019704]	chr9	NM_019704
A_51_P109864			Mus musculus 2 days pregnant adult female oviduct cDNA, RIKEN full-length enriched library, clone:E230017A05 product:unclassifiable, full insert sequence. [AK054082]	chr15	AK054082
A_52_P50689				chr1
A_52_P511821	Wdfy1	WD repeat and FYVE domain containing 1	Mus musculus WD repeat and FYVE domain containing 1 (Wdfy1), transcript variant 2, mRNA [NM_027057]	chr1	NM_027057
A_52_P481686	Wtip	WT1-interacting protein	Mus musculus WT1-interacting protein (Wtip), mRNA [NM_207212]	chr7	NM_207212
A_51_P440904	Mrpl30	mitochondrial ribosomal protein L30	Mus musculus mitochondrial ribosomal protein L30 (Mrpl30), nuclear gene encoding mitochondrial protein, mRNA [NM_027098]	chr1	NM_027098
A_51_P424999	Ict1	immature colon carcinoma transcript 1	Mus musculus immature colon carcinoma transcript 1 (Ict1), mRNA [NM_026729]	chr11	NM_026729
A_51_P152032	Zfp385a	zinc finger protein 385A	zinc finger protein 385A [Source:MGI Symbol;Acc:MGI:1352495] [ENSMUST00000087898]	chr15	AF118566
A_52_P771288			Mus musculus 12 days embryo eyeball cDNA, RIKEN full-length enriched library, clone:D230032D16 product:unclassifiable, full insert sequence. [AK051988]	chr1	AK051988
A_51_P116039	Hmgcs2	3-hydroxy-3-methylglutaryl-Coenzyme A synthase 2	Mus musculus 3-hydroxy-3-methylglutaryl-Coenzyme A synthase 2 (Hmgcs2), nuclear gene encoding mitochondrial protein, mRNA [NM_008256]	chr3	NM_008256
A_51_P209193	Psmb3	proteasome (prosome, macropain) subunit, beta type 3	Mus musculus proteasome (prosome, macropain) subunit, beta type 3 (Psmb3), mRNA [NM_011971]	chr11	NM_011971
A_52_P370484	Uqcrq	ubiquinol-cytochrome c reductase, complex III subunit VII	Mus musculus ubiquinol-cytochrome c reductase, complex III subunit VII (Uqcrq), nuclear gene encoding mitochondrial protein, mRNA [NM_025352]	chr11	NM_025352
A_51_P275083	Mrps18a	mitochondrial ribosomal protein S18A	Mus musculus mitochondrial ribosomal protein S18A (Mrps18a), nuclear gene encoding mitochondrial protein, mRNA [NM_026768]	chr17	NM_026768
A_51_P181523	Tmem214	transmembrane protein 214	Mus musculus transmembrane protein 214 (Tmem214), mRNA [NM_144525]	chr5	NM_144525
A_51_P458983	Gm5617	predicted gene 5617	Mus musculus predicted gene 5617 (Gm5617), mRNA [NM_001004191]	chr9	NM_001004191
A_52_P629271	Cdk5rap2	CDK5 regulatory subunit associated protein 2	CDK5 regulatory subunit associated protein 2 [Source:MGI Symbol;Acc:MGI:2384875] [ENSMUST00000124251]	chr4
A_52_P364871	2210015D19Rik	RIKEN cDNA 2210015D19 gene	Mus musculus RIKEN cDNA 2210015D19 gene (2210015D19Rik), non-coding RNA [NR_015577]	chr11	NR_015577
A_52_P88170	Oraov1	oral cancer overexpressed 1	Mus musculus oral cancer overexpressed 1 (Oraov1), mRNA [NM_028184]	chr7	NM_028184
A_51_P291839	2310016M24Rik	RIKEN cDNA 2310016M24 gene	Mus musculus RIKEN cDNA 2310016M24 gene (2310016M24Rik), mRNA [NM_183256]	chr15	NM_183256
A_51_P467006	Slc25a19	solute carrier family 25 (mitochondrial thiamine pyrophosphate carrier), member 19	Mus musculus solute carrier family 25 (mitochondrial thiamine pyrophosphate carrier), member 19 (Slc25a19), nuclear gene encoding mitochondrial protein, mRNA [NM_026071]	chr11	NM_026071
A_51_P404077	Fzd2	frizzled homolog 2 (Drosophila)	Mus musculus frizzled homolog 2 (Drosophila) (Fzd2), mRNA [NM_020510]	chr11	NM_020510
A_51_P314521	Fam165b	family with sequence similarity 165, member B	Mus musculus family with sequence similarity 165, member B (Fam165b), mRNA [NM_138743]	chr16	NM_138743
A_52_P70692	Rab27b	RAB27b, member RAS oncogene family	RAB27b, member RAS oncogene family [Source:MGI Symbol;Acc:MGI:1931295] [ENSMUST00000127217]	chr18	AK045312
A_51_P466964	Pgp	phosphoglycolate phosphatase	Mus musculus phosphoglycolate phosphatase (Pgp), mRNA [NM_025954]	chr17	NM_025954
A_52_P581390	Kif1c	kinesin family member 1C	Mus musculus kinesin family member 1C (Kif1c), mRNA [NM_153103]	chr11	NM_153103
A_52_P622298				chr2
A_52_P661982	Obsl1	obscurin-like 1	Mus musculus 16 days embryo head cDNA, RIKEN full-length enriched library, clone:C130037H06 product:hypothetical Immunoglobulin and major histocompatibility complex domain containing protein, full insert sequence. [AK048144]	chr1	AK048144
A_51_P458540	Ndufa12	NADH dehydrogenase (ubiquinone) 1 alpha subcomplex, 12	Mus musculus NADH dehydrogenase (ubiquinone) 1 alpha subcomplex, 12 (Ndufa12), nuclear gene encoding mitochondrial protein, mRNA [NM_025551]	chr10	NM_025551
A_51_P359237	Tmem9	transmembrane protein 9	Mus musculus transmembrane protein 9 (Tmem9), transcript variant 2, mRNA [NM_025439]	chr1	NM_025439
A_52_P116184	Gm2795	predicted gene 2795	Mus musculus adult male corpora quadrigemina cDNA, RIKEN full-length enriched library, clone:B230307H16 product:unclassifiable, full insert sequence. [AK045720]	chr1	AK045720
DCP_20_0			Unknown
A_51_P375034	Ndufs6	NADH dehydrogenase (ubiquinone) Fe-S protein 6	Mus musculus NADH dehydrogenase (ubiquinone) Fe-S protein 6 (Ndufs6), nuclear gene encoding mitochondrial protein, transcript variant 1, mRNA [NM_010888]	chr13	NM_010888
A_51_P428754	Grik5	glutamate receptor, ionotropic, kainate 5 (gamma 2)	Mus musculus glutamate receptor, ionotropic, kainate 5 (gamma 2) (Grik5), mRNA [NM_008168]	chr7	NM_008168
A_51_P503352	D6Mm5e	DNA segment, Chr 6, Miriam Meisler 5, expressed	Mus musculus DNA segment, Chr 6, Miriam Meisler 5, expressed (D6Mm5e), mRNA [NM_033079]	chr6	NM_033079
A_52_P755314			Mus musculus 10, 11 days embryo whole body cDNA, RIKEN full-length enriched library, clone:2810027B05 product:unclassifiable, full insert sequence. [AK028221]	chr15	AK028221
A_52_P260994	Fgd2	FYVE, RhoGEF and PH domain containing 2	Mus musculus FYVE, RhoGEF and PH domain containing 2 (Fgd2), transcript variant 2, mRNA [NM_013710]	chr17	NM_013710
A_52_P260971	Sgip1	SH3-domain GRB2-like (endophilin) interacting protein 1	Mus musculus 0 day neonate eyeball cDNA, RIKEN full-length enriched library, clone:E130014D08 product:unclassifiable, full insert sequence. [AK053400]	chr16	AK053400
A_51_P204390	Sec61g	SEC61, gamma subunit	Mus musculus SEC61, gamma subunit (Sec61g), transcript variant 1, mRNA [NM_011343]	chr11	NM_011343
A_51_P293753	Cul7	cullin 7	Mus musculus cullin 7 (Cul7), mRNA [NM_025611]	chr17	NM_025611
A_51_P299454	Bcl2l1	BCL2-like 1	Mus musculus BCL2-like 1 (Bcl2l1), nuclear gene encoding mitochondrial protein, mRNA [NM_009743]	chr2	NM_009743
A_51_P242114	Trpc4ap	transient receptor potential cation channel, subfamily C, member 4 associated protein	Mus musculus transient receptor potential cation channel, subfamily C, member 4 associated protein (Trpc4ap), transcript variant 2, mRNA [NM_019828]	chr2	NM_019828
A_52_P629895	Adh1	alcohol dehydrogenase 1 (class I)	Mus musculus alcohol dehydrogenase 1 (class I) (Adh1), mRNA [NM_007409]	chr3	NM_007409
A_52_P271614	Dnm2	dynamin 2	Mus musculus dynamin 2 (Dnm2), mRNA [NM_001039520]	chr9	NM_001039520
A_51_P434269	Ndufb4	NADH dehydrogenase (ubiquinone) 1 beta subcomplex 4	Mus musculus NADH dehydrogenase (ubiquinone) 1 beta subcomplex 4 (Ndufb4), nuclear gene encoding mitochondrial protein, mRNA [NM_026610]	chr16	NM_026610
A_51_P499201	Npm3	nucleoplasmin 3	Mus musculus nucleoplasmin 3 (Npm3), mRNA [NM_008723]	chr19	NM_008723
A_51_P390328	Dnm2	dynamin 2	Mus musculus dynamin 2 (Dnm2), mRNA [NM_001039520]	chr9	NM_001039520
A_52_P673722	Ncald	neurocalcin delta	Mus musculus neurocalcin delta (Ncald), transcript variant 1, mRNA [NM_134094]	chr15	NM_134094
A_52_P292684	Exosc4	exosome component 4	Mus musculus exosome component 4 (Exosc4), mRNA [NM_175399]	chr15	NM_175399
A_52_P429723	Mme	membrane metallo endopeptidase	Mus musculus membrane metallo endopeptidase (Mme), mRNA [NM_008604]	chr3	NM_008604
A_51_P509609	Tspan4	tetraspanin 4	Mus musculus tetraspanin 4 (Tspan4), mRNA [NM_053082]	chr7	NM_053082
A_52_P232909	Rps28	ribosomal protein S28	Mus musculus ribosomal protein S28 (Rps28), mRNA [NM_016844]	chr17	NM_016844
A_52_P531917	D330020A13Rik	RIKEN cDNA D330020A13 gene	Mus musculus 13 days embryo heart cDNA, RIKEN full-length enriched library, clone:D330020A13 product:hypothetical protein, full insert sequence. [AK052280]	chr6	AK052280
A_52_P72354				chr1
A_51_P451338	Jag2	jagged 2	Mus musculus jagged 2 (Jag2), mRNA [NM_010588]	chr12	NM_010588
A_52_P198239	Ube2u	ubiquitin-conjugating enzyme E2U (putative)	Mus musculus ubiquitin-conjugating enzyme E2U (putative) (Ube2u), mRNA [NM_001033773]	chr4	NM_001033773
A_52_P578790	Dok3	docking protein 3	Mus musculus docking protein 3 (Dok3), mRNA [NM_013739]	chr13	NM_013739
A_52_P571403	2310028O11Rik	RIKEN cDNA 2310028O11 gene	Mus musculus RIKEN cDNA 2310028O11 gene (2310028O11Rik), transcript variant 1, mRNA [NM_001163006]	chr4	NM_001163006
A_52_P225898	Kcnj8	potassium inwardly-rectifying channel, subfamily J, member 8	Mus musculus potassium inwardly-rectifying channel, subfamily J, member 8 (Kcnj8), mRNA [NM_008428]	chr6	NM_008428
A_51_P463552	Wdr78	WD repeat domain 78	Mus musculus WD repeat domain 78 (Wdr78), mRNA [NM_146254]	chr4	NM_146254
A_51_P482908	Arrdc4	arrestin domain containing 4	Mus musculus arrestin domain containing 4 (Arrdc4), transcript variant 2, mRNA [NM_025549]	chr7	NM_025549
A_52_P468023	Aldob	aldolase B, fructose-bisphosphate	Mus musculus aldolase B, fructose-bisphosphate (Aldob), mRNA [NM_144903]	chr4	NM_144903
A_52_P203560	Fzd10	frizzled homolog 10 (Drosophila)	Mus musculus frizzled homolog 10 (Drosophila) (Fzd10), mRNA [NM_175284]	chr5	NM_175284
A_51_P176138	Fam195b	family with sequence similarity 195, member B	Mus musculus family with sequence similarity 195, member B (Fam195b), mRNA [NM_001033231]	chr11	NM_001033231
A_51_P438865	Pmf1	polyamine-modulated factor 1	Mus musculus polyamine-modulated factor 1 (Pmf1), mRNA [NM_025928]	chr3	NM_025928
A_51_P180091	Cyp2s1	cytochrome P450, family 2, subfamily s, polypeptide 1	Mus musculus cytochrome P450, family 2, subfamily s, polypeptide 1 (Cyp2s1), mRNA [NM_028775]	chr7	NM_028775
A_51_P261059	Cpne2	copine II	Mus musculus copine II (Cpne2), mRNA [NM_153507]	chr8	NM_153507
A_52_P436621	Rpl18	ribosomal protein L18	Mus musculus ribosomal protein L18 (Rpl18), mRNA [NM_009077]	chr7	NM_009077
A_52_P88033	Myh7	myosin, heavy polypeptide 7, cardiac muscle, beta	Mus musculus myosin, heavy polypeptide 7, cardiac muscle, beta (Myh7), mRNA [NM_080728]	chr14	NM_080728
A_51_P347673	Kcnj9	potassium inwardly-rectifying channel, subfamily J, member 9	Mus musculus adult male testis cDNA, RIKEN full-length enriched library, clone:1700085N21 product:unclassifiable, full insert sequence. [AK007011]	chr1	AK007011
A_51_P416585	Hdlbp	high density lipoprotein (HDL) binding protein	Mus musculus high density lipoprotein (HDL) binding protein (Hdlbp), mRNA [NM_133808]	chr1	NM_133808
A_52_P364998	1700095B10Rik	RIKEN cDNA 1700095B10 gene	Mus musculus adult male testis cDNA, RIKEN full-length enriched library, clone:4930481L12 product:unclassifiable, full insert sequence. [AK015608]	chr5	AK015608
A_51_P348624	Timm10	translocase of inner mitochondrial membrane 10 homolog (yeast)	Mus musculus translocase of inner mitochondrial membrane 10 homolog (yeast) (Timm10), nuclear gene encoding mitochondrial protein, mRNA [NM_013899]	chr2	NM_013899
A_51_P151371	Zfp444	zinc finger protein 444	Mus musculus zinc finger protein 444 (Zfp444), transcript variant 2, mRNA [NM_028316]	chr7	NM_028316
A_51_P208377	Trappc5	trafficking protein particle complex 5	Mus musculus trafficking protein particle complex 5 (Trappc5), mRNA [NM_025701]	chr8	NM_025701
A_51_P464860	Pla2g6	phospholipase A2, group VI	Mus musculus phospholipase A2, group VI (Pla2g6), transcript variant 1, mRNA [NM_016915]	chr15	NM_016915
A_51_P184184	Cntfr	ciliary neurotrophic factor receptor	Mus musculus ciliary neurotrophic factor receptor (Cntfr), transcript variant 1, mRNA [NM_016673]	chr4	NM_016673
A_51_P300618	Crb2	crumbs homolog 2 (Drosophila)	Mus musculus crumbs homolog 2 (Drosophila) (Crb2), mRNA [NM_001163566]	chr2	NM_001163566
A_51_P503736	Tex19.2	testis expressed gene 19.2	Mus musculus testis expressed gene 19.2 (Tex19.2), mRNA [NM_027622]	chr11	NM_027622
A_52_P410765	Sema7a	sema domain, immunoglobulin domain (Ig), and GPI membrane anchor, (semaphorin) 7A	Mus musculus sema domain, immunoglobulin domain (Ig), and GPI membrane anchor, (semaphorin) 7A (Sema7a), mRNA [NM_011352]	chr9	NM_011352
A_51_P123795	Zfp637	zinc finger protein 637	Mus musculus zinc finger protein 637 (Zfp637), mRNA [NM_177684]	chr6	NM_177684
A_52_P541875	Uqcrh	ubiquinol-cytochrome c reductase hinge protein	Mus musculus ubiquinol-cytochrome c reductase hinge protein (Uqcrh), nuclear gene encoding mitochondrial protein, mRNA [NM_025641]	chr4	NM_025641
A_51_P143470	Timm44	translocase of inner mitochondrial membrane 44	Mus musculus translocase of inner mitochondrial membrane 44 (Timm44), nuclear gene encoding mitochondrial protein, mRNA [NM_011592]	chr8	NM_011592
A_52_P170054	Ndufv3	NADH dehydrogenase (ubiquinone) flavoprotein 3	Mus musculus NADH dehydrogenase (ubiquinone) flavoprotein 3 (Ndufv3), nuclear gene encoding mitochondrial protein, transcript variant 1, mRNA [NM_030087]	chr17	NM_030087
A_52_P660722	B630006K09Rik	RIKEN cDNA B630006K09 gene	Mus musculus 0 day neonate thymus cDNA, RIKEN full-length enriched library, clone:A430004K15 product:unclassifiable, full insert sequence. [AK039810]	chr6	AK039810
A_52_P9437	Psmb3	proteasome (prosome, macropain) subunit, beta type 3	Mus musculus proteasome (prosome, macropain) subunit, beta type 3 (Psmb3), mRNA [NM_011971]	chr11	NM_011971
A_51_P123920	D17Wsu104e	DNA segment, Chr 17, Wayne State University 104, expressed	Mus musculus DNA segment, Chr 17, Wayne State University 104, expressed (D17Wsu104e), mRNA [NM_080837]	chr17	NM_080837
A_52_P18775	Cyb5rl	cytochrome b5 reductase-like	Mus musculus cytochrome b5 reductase-like (Cyb5rl), mRNA [NM_175471]	chr4	NM_175471
A_52_P132165	Hsd17b11	hydroxysteroid (17-beta) dehydrogenase 11	Mus musculus hydroxysteroid (17-beta) dehydrogenase 11 (Hsd17b11), mRNA [NM_053262]	chr5	NM_053262
A_52_P229997	Cbx8	chromobox homolog 8 (Drosophila Pc class)	Mus musculus chromobox homolog 8 (Drosophila Pc class) (Cbx8), mRNA [NM_013926]	chr11	NM_013926
A_51_P389447	ORF19	open reading frame 19	Mus musculus open reading frame 19 (ORF19), transcript variant 1, mRNA [NM_026833]	chr17	NM_026833
A_51_P311540	Cox6a1	cytochrome c oxidase, subunit VI a, polypeptide 1	Mus musculus cytochrome c oxidase, subunit VI a, polypeptide 1 (Cox6a1), nuclear gene encoding mitochondrial protein, mRNA [NM_007748]	chr5	NM_007748
A_51_P125716	Ogfr	opioid growth factor receptor	Mus musculus opioid growth factor receptor (Ogfr), mRNA [NM_031373]	chr2	NM_031373
A_51_P449325	H2-Oa	histocompatibility 2, O region alpha locus	Mus musculus histocompatibility 2, O region alpha locus (H2-Oa), mRNA [NM_008206]	chr17	NM_008206
A_51_P260504	Arhgef4	Rho guanine nucleotide exchange factor (GEF) 4	Mus musculus Rho guanine nucleotide exchange factor (GEF) 4 (Arhgef4), mRNA [NM_183019]	chr1	NM_183019
A_51_P155212	Etfb	electron transferring flavoprotein, beta polypeptide	Mus musculus electron transferring flavoprotein, beta polypeptide (Etfb), mRNA [NM_026695]	chr7	NM_026695
A_51_P443359	Trappc2l	trafficking protein particle complex 2-like	Mus musculus trafficking protein particle complex 2-like (Trappc2l), mRNA [NM_021502]	chr8	NM_021502
A_51_P349505	Ceacam5	carcinoembryonic antigen-related cell adhesion molecule 5	Mus musculus carcinoembryonic antigen-related cell adhesion molecule 5 (Ceacam5), mRNA [NM_028480]	chr7	NM_028480
A_51_P406077	1110001J03Rik	RIKEN cDNA 1110001J03 gene	Mus musculus RIKEN cDNA 1110001J03 gene (1110001J03Rik), nuclear gene encoding mitochondrial protein, mRNA [NM_025363]	chr6	NM_025363
A_52_P400637	D630032N06Rik	RIKEN cDNA D630032N06 gene	Mus musculus RIKEN cDNA D630032N06 gene (D630032N06Rik), non-coding RNA [NR_028329]	chr11	NR_028329
A_51_P302358	Ltb	lymphotoxin B	Mus musculus lymphotoxin B (Ltb), mRNA [NM_008518]	chr17	NM_008518
A_52_P593853	4933402P03Rik	RIKEN cDNA 4933402P03 gene	Mus musculus RIKEN cDNA 4933402P03 gene (4933402P03Rik), mRNA [NM_175368]	chr11	NM_175368
A_52_P435009	Frmd7	FERM domain containing 7	Mus musculus FERM domain containing 7 (Frmd7), mRNA [NM_001190332]	chrX	NM_001190332
A_52_P119350	4732419C18Rik	RIKEN cDNA 4732419C18 gene	PREDICTED: Mus musculus RIKEN cDNA 4732419C18 gene (4732419C18Rik), partial miscRNA [XR_106136]	chr8	XR_106136
A_51_P256224	Zfp768	zinc finger protein 768	Mus musculus zinc finger protein 768 (Zfp768), mRNA [NM_146202]	chr7	NM_146202
A_52_P234619	Ptbp1	polypyrimidine tract binding protein 1	Mus musculus polypyrimidine tract binding protein 1 (Ptbp1), transcript variant 1, mRNA [NM_001077363]	chr10	NM_001077363
A_51_P390397	Ercc1	excision repair cross-complementing rodent repair deficiency, complementation group 1	Mus musculus excision repair cross-complementing rodent repair deficiency, complementation group 1 (Ercc1), transcript variant 1, mRNA [NM_007948]	chr7	NM_007948
A_51_P279854	Ndufa11	NADH dehydrogenase (ubiquinone) 1 alpha subcomplex 11	Mus musculus NADH dehydrogenase (ubiquinone) 1 alpha subcomplex 11 (Ndufa11), nuclear gene encoding mitochondrial protein, mRNA [NM_027244]	chr17	NM_027244
A_51_P329928	Phlda3	pleckstrin homology-like domain, family A, member 3	Mus musculus pleckstrin homology-like domain, family A, member 3 (Phlda3), mRNA [NM_013750]	chr1	NM_013750
A_51_P131408	Tnfrsf12a	tumor necrosis factor receptor superfamily, member 12a	Mus musculus tumor necrosis factor receptor superfamily, member 12a (Tnfrsf12a), transcript variant 1, mRNA [NM_013749]	chr17	NM_013749
A_51_P300143	Uqcr11	ubiquinol-cytochrome c reductase, complex III subunit XI	Mus musculus ubiquinol-cytochrome c reductase, complex III subunit XI (Uqcr11), nuclear gene encoding mitochondrial protein, mRNA [NM_025650]	chr10	NM_025650
A_51_P346803	2013-09-09	septin 9	Mus musculus septin 9 (Sept9), transcript variant 4, mRNA [NM_017380]	chr11	NM_017380
A_52_P116704			Q6GTH9_MOUSE (Q6GTH9) Neurogenin 2 (0 day neonate eyeball cDNA, RIKEN full-length enriched library, clone:E130304I06 product:neurogenin 2, full insert sequence), partial (5%) [TC1658167]	chr11
A_51_P280192	1810027O10Rik	RIKEN cDNA 1810027O10 gene	RIKEN cDNA 1810027O10 gene [Source:MGI Symbol;Acc:MGI:1916436] [ENSMUST00000139085]	chr11	AK014035
A_51_P111583	Tarbp2	TAR (HIV) RNA binding protein 2	Mus musculus TAR (HIV) RNA binding protein 2 (Tarbp2), mRNA [NM_009319]	chr15	NM_009319
A_52_P367688	Sdhaf2	succinate dehydrogenase complex assembly factor 2	Mus musculus succinate dehydrogenase complex assembly factor 2 (Sdhaf2), nuclear gene encoding mitochondrial protein, mRNA [NM_025333]	chr19	NM_025333
A_51_P448032	Cox6b1	cytochrome c oxidase, subunit VIb polypeptide 1	Mus musculus cytochrome c oxidase, subunit VIb polypeptide 1 (Cox6b1), nuclear gene encoding mitochondrial protein, mRNA [NM_025628]	chr7	NM_025628
A_51_P388587	AY036118	cDNA sequence AY036118	Mus musculus ETS-related transcription factor ERF (Erf1) mRNA, complete cds. [AY036118]		AY036118
A_51_P402484	Ppp1r9b	protein phosphatase 1, regulatory subunit 9B	Mus musculus protein phosphatase 1, regulatory subunit 9B (Ppp1r9b), mRNA [NM_172261]	chr11	NM_172261
A_52_P685115	2900053A13Rik	RIKEN cDNA 2900053A13 gene	Mus musculus adult male aorta and vein cDNA, RIKEN full-length enriched library, clone:A530030G13 product:unclassifiable, full insert sequence. [AK079971]	chr8	AK079971
A_51_P365482	Ipo13	importin 13	Mus musculus importin 13 (Ipo13), mRNA [NM_146152]	chr4	NM_146152
A_51_P376057	Bcorl1	BCL6 co-repressor-like 1	Mus musculus BCL6 co-repressor-like 1 (Bcorl1), mRNA [NM_178782]	chrX	NM_178782
A_52_P14938	1110051M20Rik	RIKEN cDNA 1110051M20 gene	RIKEN cDNA 1110051M20 gene [Source:MGI Symbol;Acc:MGI:1915079] [ENSMUST00000141262]	chr2	BB000796
A_52_P430676	Ak5	adenylate kinase 5	Mus musculus adenylate kinase 5 (Ak5), mRNA [NM_001081277]	chr3	NM_001081277
A_52_P1188028			Mus musculus adult male diencephalon cDNA, RIKEN full-length enriched library, clone:9330178I03 product:unclassifiable, full insert sequence. [AK034330]	chr2	AK034330
A_52_P1037117			BB078705 RIKEN full-length enriched, adult male diencephalon Mus musculus cDNA clone 9330154M08 3'. [BB078705]	chr3	BB078705
A_51_P409825	Fndc4	fibronectin type III domain containing 4	Mus musculus fibronectin type III domain containing 4 (Fndc4), mRNA [NM_022424]	chr5	NM_022424
A_51_P474498	Tac4	tachykinin 4	Mus musculus tachykinin 4 (Tac4), mRNA [NM_053093]	chr11	NM_053093
A_51_P340604	1110014N23Rik	RIKEN cDNA 1110014N23 gene	Mus musculus 18-day embryo whole body cDNA, RIKEN full-length enriched library, clone:1110014N23 product:SIMILAR TO CHROMOSOME 11 OPEN READING FRAME2 (FRAGMENT) homolog [Homo sapiens], full insert sequence. [AK003717]	chr19	AK003717
A_51_P401501	Tmem213	transmembrane protein 213	Mus musculus transmembrane protein 213 (Tmem213), mRNA [NM_029921]	chr6	NM_029921
A_51_P183334			cDNA sequence BC052486 [Source:MGI Symbol;Acc:MGI:3039588] [ENSMUST00000149319]	chr2	XM_619827
A_52_P308477	Kptn	kaptin	Mus musculus kaptin (Kptn), mRNA [NM_133727]	chr7	NM_133727
A_51_P123320	Pank1	pantothenate kinase 1	Mus musculus 0 day neonate skin cDNA, RIKEN full-length enriched library, clone:4632412I06 product:hypothetical protein, full insert sequence. [AK019493]	chr19	AK019493
A_52_P973604	Polr2e	polymerase (RNA) II (DNA directed) polypeptide E	Mus musculus polymerase (RNA) II (DNA directed) polypeptide E (Polr2e), mRNA [NM_025554]	chr10	NM_025554
A_51_P202633	Ebi3	Epstein-Barr virus induced gene 3	Mus musculus Epstein-Barr virus induced gene 3 (Ebi3), mRNA [NM_015766]	chr17	NM_015766
A_52_P91402	Zcchc17	zinc finger, CCHC domain containing 17	Mus musculus zinc finger, CCHC domain containing 17 (Zcchc17), mRNA [NM_153160]	chr4	NM_153160
A_51_P511680	Ttc38	tetratricopeptide repeat domain 38	Mus musculus tetratricopeptide repeat domain 38 (Ttc38), mRNA [NM_001033337]	chr15	NM_001033337
A_52_P544556	Hsbp1	heat shock factor binding protein 1	Mus musculus heat shock factor binding protein 1 (Hsbp1), mRNA [NM_024219]	chr8	NM_024219
A_51_P232778	Ykt6	YKT6 homolog (S. Cerevisiae)	Mus musculus YKT6 homolog (S. Cerevisiae) (Ykt6), mRNA [NM_019661]	chr11	NM_019661
A_51_P110421			Mus musculus adult male thymus cDNA, RIKEN full-length enriched library, clone:5830410E11 product:cyclin-dependent kinase 6, full insert sequence. [AK017915]	chr5	AK017915
A_51_P172542	Slc4a2	solute carrier family 4 (anion exchanger), member 2	Mus musculus solute carrier family 4 (anion exchanger), member 2 (Slc4a2), mRNA [NM_009207]	chr5	NM_009207
A_51_P132625	Hsd17b11	hydroxysteroid (17-beta) dehydrogenase 11	Mus musculus hydroxysteroid (17-beta) dehydrogenase 11 (Hsd17b11), mRNA [NM_053262]	chr5	NM_053262
A_51_P349772	Tceal3	transcription elongation factor A (SII)-like 3	Mus musculus transcription elongation factor A (SII)-like 3 (Tceal3), mRNA [NM_001029978]	chrX	NM_001029978
A_51_P361906	Rrp7a	ribosomal RNA processing 7 homolog A (S. cerevisiae)	Mus musculus ribosomal RNA processing 7 homolog A (S. cerevisiae) (Rrp7a), mRNA [NM_029101]	chr15	NM_029101
A_51_P494655	Gm6484	predicted gene 6484	Mus musculus predicted gene 6484 (Gm6484), mRNA [NM_001080940]	chr9	NM_001080940
A_51_P384994	Grik4	glutamate receptor, ionotropic, kainate 4	Mus musculus glutamate receptor, ionotropic, kainate 4 (Grik4), mRNA [NM_175481]	chr9	NM_175481
A_52_P506516	Fgfr3	fibroblast growth factor receptor 3	Mus musculus fibroblast growth factor receptor 3 (Fgfr3), transcript variant 1, mRNA [NM_008010]	chr5	NM_008010
A_52_P108243	Pde1c	phosphodiesterase 1C	Mus musculus phosphodiesterase 1C (Pde1c), transcript variant 1, mRNA [NM_011054]	chr6	NM_011054
A_51_P271603	Hps1	Hermansky-Pudlak syndrome 1 homolog (human)	Mus musculus Hermansky-Pudlak syndrome 1 homolog (human) (Hps1), mRNA [NM_019424]	chr19	NM_019424
A_51_P349776	Tceal3	transcription elongation factor A (SII)-like 3	Mus musculus transcription elongation factor A (SII)-like 3 (Tceal3), mRNA [NM_001029978]	chrX	NM_001029978
A_51_P324583	Adat3	adenosine deaminase, tRNA-specific 3, TAD2 homolog (S. cerevisiae)	Mus musculus adenosine deaminase, tRNA-specific 3, TAD2 homolog (S. cerevisiae) (Adat3), mRNA [NM_001100606]	chr10	NM_001100606
A_51_P351144	Mybl2	myeloblastosis oncogene-like 2	Mus musculus myeloblastosis oncogene-like 2 (Mybl2), mRNA [NM_008652]	chr2	NM_008652
A_51_P237548	6330439K17Rik	RIKEN cDNA 6330439K17 gene	Mus musculus RIKEN cDNA 6330439K17 gene (6330439K17Rik), mRNA [NM_172859]	chr2	NM_172859
A_52_P193181	Alkbh7	alkB, alkylation repair homolog 7 (E. coli)	Mus musculus alkB, alkylation repair homolog 7 (E. coli) (Alkbh7), transcript variant 1, mRNA [NM_025538]	chr17	NM_025538
A_52_P707150			Mus musculus 7 days neonate cerebellum cDNA, RIKEN full-length enriched library, clone:A730044E24 product:unclassifiable, full insert sequence. [AK042974]	chr12	AK042974
A_51_P355943	Mvd	mevalonate (diphospho) decarboxylase	Mus musculus mevalonate (diphospho) decarboxylase (Mvd), transcript variant 1, mRNA [NM_138656]	chr8	NM_138656
A_51_P441898	Krt25	keratin 25	Mus musculus keratin 25 (Krt25), mRNA [NM_133730]	chr11	NM_133730
A_51_P470176	Pou3f4	POU domain, class 3, transcription factor 4	Mus musculus 13 days embryo brain cDNA, RIKEN full-length enriched library, clone:G630016E08 product:unclassifiable, full insert sequence. [AK090196]	chrX	AK090196
A_51_P154513	Il17d	interleukin 17D	Mus musculus interleukin 17D (Il17d), mRNA [NM_145837]	chr14	NM_145837
A_51_P455831	Dlx4	distal-less homeobox 4	Mus musculus distal-less homeobox 4 (Dlx4), mRNA [NM_007867]	chr11	NM_007867
A_52_P599789	Qrich2	glutamine rich 2	Mus musculus glutamine rich 2 (Qrich2), mRNA [NM_001033267]	chr11	NM_001033267
A_52_P221824	Slc6a13	solute carrier family 6 (neurotransmitter transporter, GABA), member 13	Mus musculus solute carrier family 6 (neurotransmitter transporter, GABA), member 13 (Slc6a13), mRNA [NM_144512]	chr6	NM_144512
A_51_P134294			Mus musculus mRNA for EIG-1, complete cds. [AB011473]	chr15	AB011473
A_51_P332201	Cst3	cystatin C	Mus musculus cystatin C (Cst3), mRNA [NM_009976]	chr2	NM_009976
A_52_P142154	Pcyt2	phosphate cytidylyltransferase 2, ethanolamine	Mus musculus phosphate cytidylyltransferase 2, ethanolamine (Pcyt2), mRNA [NM_024229]	chr11	NM_024229
A_52_P539310	Serp2	stress-associated endoplasmic reticulum protein family member 2	Mus musculus stress-associated endoplasmic reticulum protein family member 2 (Serp2), transcript variant 1, mRNA [NM_001160326]	chr14	NM_001160326
A_51_P474701	Fbp1	fructose bisphosphatase 1	Mus musculus fructose bisphosphatase 1 (Fbp1), mRNA [NM_019395]	chr13	NM_019395
A_52_P131752	Ntm	neurotrimin	Mus musculus adult male spinal cord cDNA, RIKEN full-length enriched library, clone:A330108O16 product:unclassifiable, full insert sequence. [AK020745]	chr9	AK020745
A_51_P284976	Nt5c	5',3'-nucleotidase, cytosolic	Mus musculus 5',3'-nucleotidase, cytosolic (Nt5c), mRNA [NM_015807]	chr11	NM_015807
A_52_P158282	St6galnac4	ST6 (alpha-N-acetyl-neuraminyl-2,3-beta-galactosyl-1,3)-N-acetylgalactosaminide alpha-2,6-sialyltransferase 4	Mus musculus ST6 (alpha-N-acetyl-neuraminyl-2,3-beta-galactosyl-1,3)-N-acetylgalactosaminide alpha-2,6-sialyltransferase 4 (St6galnac4), mRNA [NM_011373]	chr2	NM_011373
A_51_P407660	9630033F20Rik	RIKEN cDNA 9630033F20 gene	Mus musculus RIKEN cDNA 9630033F20 gene (9630033F20Rik), mRNA [NM_177003]	chr6	NM_177003
A_52_P261249	Zfand3	zinc finger, AN1-type domain 3	Mus musculus zinc finger, AN1-type domain 3 (Zfand3), mRNA [NM_148926]	chr17	NM_148926
A_51_P416869	Nedd8	neural precursor cell expressed, developmentally down-regulated gene 8	Mus musculus neural precursor cell expressed, developmentally down-regulated gene 8 (Nedd8), mRNA [NM_008683]	chr14	NM_008683
A_52_P112017	Tspo	translocator protein	Mus musculus translocator protein (Tspo), mRNA [NM_009775]	chr15	NM_009775
A_51_P112644	Kri1	KRI1 homolog (S. cerevisiae)	Mus musculus KRI1 homolog (S. cerevisiae) (Kri1), mRNA [NM_145416]	chr9	NM_145416
A_51_P349073	Endog	endonuclease G	Mus musculus endonuclease G (Endog), nuclear gene encoding mitochondrial protein, mRNA [NM_007931]	chr2	NM_007931
A_51_P114297	Kifc3	kinesin family member C3	Mus musculus kinesin family member C3 (Kifc3), transcript variant 1, mRNA [NM_010631]	chr8	NM_010631
A_52_P475805	Col12a1	collagen, type XII, alpha 1	Mus musculus collagen, type XII, alpha 1 (Col12a1), mRNA [NM_007730]	chr9	NM_007730
A_52_P373673	A130012E19Rik	RIKEN cDNA A130012E19 gene	Mus musculus 16 days neonate thymus cDNA, RIKEN full-length enriched library, clone:A130012E19 product:unclassifiable, full insert sequence. [AK037372]	chr10	AK037372
A_52_P939822	Epb4.9	erythrocyte protein band 4.9	Mus musculus visual cortex cDNA, RIKEN full-length enriched library, clone:K430348J04 product:unclassifiable, full insert sequence. [AK158867]	chr14	AK158867
A_52_P649064				chr2
A_51_P239456	Polr2e	polymerase (RNA) II (DNA directed) polypeptide E	Mus musculus ES cells cDNA, RIKEN full-length enriched library, clone:2410021N14 product:polymerase (RNA) II (DNA directed) polypeptide E, full insert sequence. [AK010567]	chr10	AK010567
A_51_P415070	Cyp2ab1	cytochrome P450, family 2, subfamily ab, polypeptide 1	Mus musculus cytochrome P450, family 2, subfamily ab, polypeptide 1 (Cyp2ab1), mRNA [NM_183158]	chr16	NM_183158
A_52_P150236	Apom	apolipoprotein M	Mus musculus apolipoprotein M (Apom), mRNA [NM_018816]	chr17	NM_018816
A_51_P128876	Ifitm3	interferon induced transmembrane protein 3	Mus musculus interferon induced transmembrane protein 3 (Ifitm3), mRNA [NM_025378]	chr7	NM_025378
A_51_P424079	Eif2b4	eukaryotic translation initiation factor 2B, subunit 4 delta	Mus musculus eukaryotic translation initiation factor 2B, subunit 4 delta (Eif2b4), transcript variant 2, mRNA [NM_010122]	chr5	NM_010122
A_52_P139579	Wars	tryptophanyl-tRNA synthetase	Mus musculus tryptophanyl-tRNA synthetase (Wars), transcript variant 1, mRNA [NM_011710]	chr12	NM_011710
A_52_P599181	2900010J23Rik	RIKEN cDNA 2900010J23 gene	Mus musculus RIKEN cDNA 2900010J23 gene (2900010J23Rik), mRNA [NM_175190]	chr2	NM_175190
A_51_P400203	Nr1h2	nuclear receptor subfamily 1, group H, member 2	Mus musculus nuclear receptor subfamily 1, group H, member 2 (Nr1h2), mRNA [NM_009473]	chr7	NM_009473
A_51_P303079	Tmem54	transmembrane protein 54	Mus musculus transmembrane protein 54 (Tmem54), transcript variant 1, mRNA [NM_025452]	chr4	NM_025452
A_52_P202737	Olfr967	olfactory receptor 967	Mus musculus olfactory receptor 967 (Olfr967), mRNA [NM_001011826]	chr9	NM_001011826
A_51_P304654			Mus musculus adult retina cDNA, RIKEN full-length enriched library, clone:A930007E04 product:vacuolar protein sorting 45 (yeast), full insert sequence. [AK044317]	chr3	AK044317
A_51_P370510	BC022687	cDNA sequence BC022687	Mus musculus cDNA sequence BC022687 (BC022687), mRNA [NM_145450]	chr12	NM_145450
A_52_P485433	Mrpl49	mitochondrial ribosomal protein L49	Mus musculus mitochondrial ribosomal protein L49 (Mrpl49), nuclear gene encoding mitochondrial protein, mRNA [NM_026246]	chr19	NM_026246
A_52_P488200	Get4	golgi to ER traffic protein 4 homolog (S. cerevisiae)	Mus musculus golgi to ER traffic protein 4 homolog (S. cerevisiae) (Get4), transcript variant 1, mRNA [NM_026269]	chr5	NM_026269
A_51_P511707	Ntpcr	nucleoside-triphosphatase, cancer-related	Mus musculus nucleoside-triphosphatase, cancer-related (Ntpcr), mRNA [NM_025636]	chr8	NM_025636
A_52_P171692	1190003J15Rik	RIKEN cDNA 1190003J15 gene	Mus musculus RIKEN cDNA 1190003J15 gene (1190003J15Rik), mRNA [NM_029821]	chr7	NM_029821
A_51_P356283	Fbxo31	F-box protein 31	Mus musculus F-box protein 31 (Fbxo31), mRNA [NM_133765]	chr8	NM_133765
A_52_P417846	Tbkbp1	TBK1 binding protein 1	Mus musculus TBK1 binding protein 1 (Tbkbp1), mRNA [NM_198100]	chr11	NM_198100
A_51_P354062	Ptgfrn	prostaglandin F2 receptor negative regulator	Mus musculus prostaglandin F2 receptor negative regulator (Ptgfrn), mRNA [NM_011197]	chr3	NM_011197
A_51_P469531	Asna1	arsA arsenite transporter, ATP-binding, homolog 1 (bacterial)	Mus musculus arsA arsenite transporter, ATP-binding, homolog 1 (bacterial) (Asna1), mRNA [NM_019652]	chr8	NM_019652
A_52_P88007	Slc6a7	solute carrier family 6 (neurotransmitter transporter, L-proline), member 7	Mus musculus solute carrier family 6 (neurotransmitter transporter, L-proline), member 7 (Slc6a7), mRNA [NM_201353]	chr18	NM_201353
A_52_P37498	Dpcd	deleted in primary ciliary dyskinesia	Mus musculus deleted in primary ciliary dyskinesia (Dpcd), mRNA [NM_172639]	chr19	NM_172639
A_51_P126647	1810009A15Rik	RIKEN cDNA 1810009A15 gene	Mus musculus RIKEN cDNA 1810009A15 gene (1810009A15Rik), mRNA [NM_025463]	chr19	NM_025463
A_51_P312693	D830031N03Rik	RIKEN cDNA D830031N03 gene	Mus musculus RIKEN cDNA D830031N03 gene (D830031N03Rik), mRNA [NM_001167918]	chr4	NM_001167918
A_51_P183275	Sympk	symplekin	Mus musculus symplekin (Sympk), mRNA [NM_026605]	chr7	NM_026605
A_51_P261544	Gm9748	predicted gene 9748	Mus musculus adult male testis cDNA, RIKEN full-length enriched library, clone:1700080P15 product:hypothetical protein, full insert sequence. [AK006960]	chr14	AK006960
A_51_P329975	Ninj2	ninjurin 2	Mus musculus ninjurin 2 (Ninj2), mRNA [NM_016718]	chr6	NM_016718
A_52_P489729	Sec61a1	Sec61 alpha 1 subunit (S. cerevisiae)	Mus musculus Sec61 alpha 1 subunit (S. cerevisiae) (Sec61a1), mRNA [NM_016906]	chr6	NM_016906
A_52_P217240	Ppme1	protein phosphatase methylesterase 1	Mus musculus protein phosphatase methylesterase 1 (Ppme1), mRNA [NM_028292]	chr7	NM_028292
A_51_P446469	Dok2	docking protein 2	Mus musculus docking protein 2 (Dok2), mRNA [NM_010071]	chr14	NM_010071
A_52_P619880	2610002I17Rik	RIKEN cDNA 2610002I17	Mus musculus RIKEN cDNA 2610002I17 (2610002I17Rik), mRNA [NM_001081381]	chr9	NM_001081381
A_52_P55271			predicted gene 3511 [Source:MGI Symbol;Acc:MGI:3781688] [ENSMUST00000091506]	chr17	BC125644
A_51_P314895	Ccm2	cerebral cavernous malformation 2 homolog (human)	Mus musculus cerebral cavernous malformation 2 homolog (human) (Ccm2), transcript variant 1, mRNA [NM_146014]	chr11	NM_146014
A_52_P843431			Mus musculus 13 days embryo heart cDNA, RIKEN full-length enriched library, clone:D330025A21 product:hypothetical protein, full insert sequence. [AK052308]	chr18	AK052308
A_51_P349281	Nckap5l	NCK-associated protein 5-like	Mus musculus NCK-associated protein 5-like (Nckap5l), mRNA [NM_001001884]	chr15	NM_001001884
A_51_P457388	Phc2	polyhomeotic-like 2 (Drosophila)	Mus musculus polyhomeotic-like 2 (Drosophila) (Phc2), transcript variant 1, mRNA [NM_018774]	chr4	NM_018774
A_51_P436644			Mus musculus adult male testis cDNA, RIKEN full-length enriched library, clone:4931429D24 product:Tnf receptor-associated factor 5, full insert sequence. [AK016486]	chr1	AK016486
A_51_P188271	Cd248	CD248 antigen, endosialin	Mus musculus CD248 antigen, endosialin (Cd248), mRNA [NM_054042]	chr19	NM_054042
A_52_P373480			Mus musculus adult male corpora quadrigemina cDNA, RIKEN full-length enriched library, clone:B230345H22 product:unclassifiable, full insert sequence. [AK046154]	chr10	AK046154
A_51_P276051	Micall2	MICAL-like 2	Mus musculus MICAL-like 2 (Micall2), mRNA [NM_174850]	chr5	NM_174850
A_51_P345549	Nkd2	naked cuticle 2 homolog (Drosophila)	Mus musculus naked cuticle 2 homolog (Drosophila) (Nkd2), mRNA [NM_028186]	chr13	NM_028186
A_51_P461364	Gpx7	glutathione peroxidase 7	Mus musculus glutathione peroxidase 7 (Gpx7), mRNA [NM_024198]	chr4	NM_024198
A_51_P285906	LOC100049077	hypothetical protein LOC100049077	Mus musculus 13 days embryo head cDNA, RIKEN full-length enriched library, clone:3110006E17 product:hypothetical protein, full insert sequence. [AK014010]	chr9	AK014010
A_52_P60254			predicted gene 5479 [Source:MGI Symbol;Acc:MGI:3643380] [ENSMUST00000050108]	chr17
A_52_P14444	2010305A19Rik	RIKEN cDNA 2010305A19 gene	Mus musculus RIKEN cDNA 2010305A19 gene (2010305A19Rik), mRNA [NM_027250]	chr4	NM_027250
A_52_P114243	Ap2m1	adaptor protein complex AP-2, mu1	Mus musculus adaptor protein complex AP-2, mu1 (Ap2m1), mRNA [NM_009679]	chr16	NM_009679
A_52_P663937
A_52_P488427	Sec14l2	SEC14-like 2 (S. cerevisiae)	Mus musculus SEC14-like 2 (S. cerevisiae) (Sec14l2), mRNA [NM_144520]	chr11	NM_144520
A_52_P593200	Srxn1	sulfiredoxin 1 homolog (S. cerevisiae)	Mus musculus sulfiredoxin 1 homolog (S. cerevisiae) (Srxn1), mRNA [NM_029688]	chr2	NM_029688
A_52_P134083	Cyhr1	cysteine and histidine rich 1	Mus musculus cysteine and histidine rich 1 (Cyhr1), transcript variant 2, mRNA [NM_180962]	chr15	NM_180962
A_52_P425589	Eif2b4	eukaryotic translation initiation factor 2B, subunit 4 delta	Mus musculus eukaryotic translation initiation factor 2B, subunit 4 delta (Eif2b4), transcript variant 2, mRNA [NM_010122]	chr5	NM_010122
A_52_P208453	Bai2	brain-specific angiogenesis inhibitor 2	Mus musculus brain-specific angiogenesis inhibitor 2 (Bai2), transcript variant 1, mRNA [NM_173071]	chr4	NM_173071
A_52_P382485			B0963H06-5 NIA Mouse Unfertilized Egg cDNA Library (Long 1) Mus musculus cDNA clone NIA:B0963H06 IMAGE:30478361 5', mRNA sequence [CF914428]	chr7	CF914428
A_52_P87713	Timp1	tissue inhibitor of metalloproteinase 1	Mus musculus tissue inhibitor of metalloproteinase 1 (Timp1), transcript variant 1, mRNA [NM_001044384]	chrX	NM_001044384
A_52_P377693	Fsd1	fibronectin type 3 and SPRY domain-containing protein	Mus musculus fibronectin type 3 and SPRY domain-containing protein (Fsd1), mRNA [NM_183178]	chr17	NM_183178
A_51_P504037	Smarca2	SWI/SNF related, matrix associated, actin dependent regulator of chromatin, subfamily a, member 2	Mus musculus SWI/SNF related, matrix associated, actin dependent regulator of chromatin, subfamily a, member 2 (Smarca2), transcript variant 1, mRNA [NM_011416]	chr19	NM_011416
A_51_P268929			Mus musculus adult male liver tumor cDNA, RIKEN full-length enriched library, clone:C730009F08 product:unclassifiable, full insert sequence. [AK050061]	chr1	AK050061
A_52_P27075	0610040B10Rik	RIKEN cDNA 0610040B10 gene	Mus musculus RIKEN cDNA 0610040B10 gene (0610040B10Rik), non-coding RNA [NR_027874]	chr5	NR_027874
A_51_P372312	Mrpl54	mitochondrial ribosomal protein L54	Mus musculus mitochondrial ribosomal protein L54 (Mrpl54), nuclear gene encoding mitochondrial protein, mRNA [NM_025317]	chr10	NM_025317
A_51_P400166	Trex1	three prime repair exonuclease 1	Mus musculus three prime repair exonuclease 1 (Trex1), transcript variant 1, mRNA [NM_011637]	chr9	NM_011637
A_52_P408736	Slc16a7	solute carrier family 16 (monocarboxylic acid transporters), member 7	solute carrier family 16 (monocarboxylic acid transporters), member 7 [Source:MGI Symbol;Acc:MGI:1330284] [ENSMUST00000063318]	chr10	AK085398
A_51_P225573	Olfr981	olfactory receptor 981	Mus musculus olfactory receptor 981 (Olfr981), mRNA [NM_146286]	chr9	NM_146286
A_52_P487986	Krtap16-9	keratin associated protein 16-9	Mus musculus keratin associated protein 16-9 (Krtap16-9), mRNA [NM_130876]	chr16	NM_130876
A_51_P279601	Mtdh	metadherin	metadherin [Source:MGI Symbol;Acc:MGI:1914404] [ENSMUST00000163697]	chr15	AK137182
A_52_P338266	2410076I21Rik	RIKEN cDNA 2410076I21 gene	Mus musculus RIKEN cDNA 2410076I21 gene (2410076I21Rik), mRNA [NM_028598]	chr9	NM_028598
A_51_P136097	Hist1h4d	histone cluster 1, H4d	Mus musculus histone cluster 1, H4d (Hist1h4d), mRNA [NM_175654]	chr13	NM_175654
A_52_P803471			RIKEN cDNA A830036E02 gene [Source:MGI Symbol;Acc:MGI:3686876] [ENSMUST00000128904]	chr11	AK043817
A_52_P88773	Tor2a	torsin family 2, member A	Mus musculus torsin family 2, member A (Tor2a), mRNA [NM_152800]	chr2	NM_152800
A_52_P576678
A_51_P295701	Slc39a13	solute carrier family 39 (metal ion transporter), member 13	Mus musculus solute carrier family 39 (metal ion transporter), member 13 (Slc39a13), mRNA [NM_026721]	chr2	NM_026721
A_52_P329917	Prrg2	proline-rich Gla (G-carboxyglutamic acid) polypeptide 2	Mus musculus proline-rich Gla (G-carboxyglutamic acid) polypeptide 2 (Prrg2), mRNA [NM_022999]	chr7	NM_022999
A_51_P474169	5430407P10Rik	RIKEN cDNA 5430407P10 gene	Mus musculus RIKEN cDNA 5430407P10 gene (5430407P10Rik), transcript variant 2, mRNA [NM_144883]	chr2	NM_144883
A_51_P295046	Ninj1	ninjurin 1	Mus musculus ninjurin 1 (Ninj1), mRNA [NM_013610]	chr13	NM_013610
A_52_P600822	Prkcz	protein kinase C, zeta	Mus musculus protein kinase C, zeta (Prkcz), transcript variant 1, mRNA [NM_008860]	chr4	NM_008860
A_52_P198019	Fuz	fuzzy homolog (Drosophila)	Mus musculus fuzzy homolog (Drosophila) (Fuz), mRNA [NM_027376]	chr7	NM_027376
A_51_P420627	Mrpl40	mitochondrial ribosomal protein L40	Mus musculus mitochondrial ribosomal protein L40 (Mrpl40), nuclear gene encoding mitochondrial protein, mRNA [NM_010922]	chr16	NM_010922
A_51_P144512	Rbm19	RNA binding motif protein 19	Mus musculus RNA binding motif protein 19 (Rbm19), mRNA [NM_028762]	chr5	NM_028762
A_51_P267354	Lrfn3	leucine rich repeat and fibronectin type III domain containing 3	Mus musculus leucine rich repeat and fibronectin type III domain containing 3 (Lrfn3), mRNA [NM_175478]	chr7	NM_175478
A_51_P182257	1700019N12Rik	RIKEN cDNA 1700019N12 gene	Mus musculus RIKEN cDNA 1700019N12 gene (1700019N12Rik), mRNA [NM_001039494]	chr19	NM_001039494
A_51_P519570	1600002K03Rik	RIKEN cDNA 1600002K03 gene	Mus musculus RIKEN cDNA 1600002K03 gene (1600002K03Rik), mRNA [NM_027207]	chr10	NM_027207
A_52_P474797	Rps19bp1	ribosomal protein S19 binding protein 1	Mus musculus ribosomal protein S19 binding protein 1 (Rps19bp1), mRNA [NM_175109]	chr15	NM_175109
A_52_P111145	Gabbr2	gamma-aminobutyric acid (GABA) B receptor, 2	Mus musculus gamma-aminobutyric acid (GABA) B receptor, 2 (Gabbr2), mRNA [NM_001081141]	chr4	NM_001081141
A_51_P470311	Cby1	chibby homolog 1 (Drosophila)	Mus musculus chibby homolog 1 (Drosophila) (Cby1), mRNA [NM_028634]	chr15	NM_028634
A_52_P466081	Slc9a1	solute carrier family 9 (sodium/hydrogen exchanger), member 1	Mus musculus solute carrier family 9 (sodium/hydrogen exchanger), member 1 (Slc9a1), mRNA [NM_016981]	chr4	NM_016981
A_52_P417489	Cdk6	cyclin-dependent kinase 6	Mus musculus cyclin-dependent kinase 6 (Cdk6), mRNA [NM_009873]	chr5	NM_009873
A_52_P579876	Suds3	suppressor of defective silencing 3 homolog (S. cerevisiae)	Mus musculus suppressor of defective silencing 3 homolog (S. cerevisiae) (Suds3), transcript variant 1, mRNA [NM_178622]	chr5	NM_178622
A_51_P109881			Mus musculus adult male testis cDNA, RIKEN full-length enriched library, clone:4930506F14 product:hypothetical protein, full insert sequence. [AK015717]	chr9	AK015717
A_51_P260433	Ptpn14	protein tyrosine phosphatase, non-receptor type 14	Mus musculus protein tyrosine phosphatase, non-receptor type 14 (Ptpn14), mRNA [NM_008976]	chr1	NM_008976
A_51_P367880	Krt84	keratin 84	Mus musculus keratin 84 (Krt84), mRNA [NM_008474]	chr15	NM_008474
A_51_P141458	Gm5433	predicted gene 5433	Mus musculus 13 days embryo male testis cDNA, RIKEN full-length enriched library, clone:6030405G12 product:similar to KRUPPEL-RELATED ZINC FINGER PROTEIN F80-L [Mus musculus], full insert sequence. [AK031311]	chr12	AK031311
A_51_P192751	Mrpl14	mitochondrial ribosomal protein L14	Mus musculus mitochondrial ribosomal protein L14 (Mrpl14), nuclear gene encoding mitochondrial protein, mRNA [NM_026732]	chr17	NM_026732
A_51_P182796	Tgm2	transglutaminase 2, C polypeptide	Mus musculus transglutaminase 2, C polypeptide (Tgm2), mRNA [NM_009373]	chr2	NM_009373
A_51_P519696	Mras	muscle and microspikes RAS	Mus musculus muscle and microspikes RAS (Mras), mRNA [NM_008624]	chr9	NM_008624
A_52_P843070			Mus musculus 15 days embryo male testis cDNA, RIKEN full-length enriched library, clone:8030489D15 product:unclassifiable, full insert sequence. [AK033302]	chr11	AK033302
A_51_P169567	Nfkbil1	nuclear factor of kappa light polypeptide gene enhancer in B-cells inhibitor-like 1	Mus musculus nuclear factor of kappa light polypeptide gene enhancer in B-cells inhibitor-like 1 (Nfkbil1), mRNA [NM_010909]	chr17	NM_010909
A_52_P458697	Higd1a	HIG1 domain family, member 1A	Mus musculus HIG1 domain family, member 1A (Higd1a), mRNA [NM_019814]	chr9	NM_019814
A_51_P350817	Cnn1	calponin 1	Mus musculus calponin 1 (Cnn1), mRNA [NM_009922]	chr9	NM_009922
A_52_P545181	Caln1	calneuron 1	Mus musculus calneuron 1 (Caln1), transcript variant 2, mRNA [NM_021371]	chr5	NM_021371
A_51_P430327	Gmpr2	guanosine monophosphate reductase 2	Mus musculus guanosine monophosphate reductase 2 (Gmpr2), mRNA [NM_177992]	chr14	NM_177992
A_52_P308448	Vps53	vacuolar protein sorting 53 (yeast)	vacuolar protein sorting 53 (yeast) [Source:MGI Symbol;Acc:MGI:1915549] [ENSMUST00000140886]	chr11	AK008026
A_52_P441058	Vmn2r3	vomeronasal 2, receptor 3	Mus musculus vomeronasal 2, receptor 3 (Vmn2r3), mRNA [NM_001104614]	chr3	NM_001104614
A_51_P117794	Bik	BCL2-interacting killer	Mus musculus BCL2-interacting killer (Bik), mRNA [NM_007546]	chr15	NM_007546
A_51_P389814	Sema3f	sema domain, immunoglobulin domain (Ig), short basic domain, secreted, (semaphorin) 3F	Mus musculus sema domain, immunoglobulin domain (Ig), short basic domain, secreted, (semaphorin) 3F (Sema3f), mRNA [NM_011349]	chr9	NM_011349
A_51_P164425	Mrps16	mitochondrial ribosomal protein S16	Mus musculus mitochondrial ribosomal protein S16 (Mrps16), nuclear gene encoding mitochondrial protein, mRNA [NM_025440]	chr14	NM_025440
A_52_P454921			RIKEN cDNA 2310006M14 gene [Source:MGI Symbol;Acc:MGI:1923672] [ENSMUST00000133030]	chr1	XR_033650
A_52_P169614	Mog	myelin oligodendrocyte glycoprotein	Mus musculus adult male corpora quadrigemina cDNA, RIKEN full-length enriched library, clone:B230317G11 product:unclassifiable, full insert sequence. [AK045883]	chr17	AK045883
A_51_P476428	Lrp1b	low density lipoprotein-related protein 1B (deleted in tumors)	Mus musculus low density lipoprotein-related protein 1B (deleted in tumors) (Lrp1b), mRNA [NM_053011]	chr2	NM_053011
A_51_P358233	Ifi27l2a	interferon, alpha-inducible protein 27 like 2A	Mus musculus adult male tongue cDNA, RIKEN full-length enriched library, clone:2310061N23 product:similar to ALPHA-INTERFERON INDUCIBLE PROTEIN (FRAGMENT) [Mesocricetus auratus], full insert sequence. [AK010014]		AK010014
A_51_P362066	Chi3l1	chitinase 3-like 1	Mus musculus chitinase 3-like 1 (Chi3l1), mRNA [NM_007695]	chr1	NM_007695
A_51_P307467	Pop7	processing of precursor 7, ribonuclease P family, (S. cerevisiae)	Mus musculus processing of precursor 7, ribonuclease P family, (S. cerevisiae) (Pop7), mRNA [NM_028753]	chr5	NM_028753
A_51_P290819	Hint3	histidine triad nucleotide binding protein 3	Mus musculus histidine triad nucleotide binding protein 3 (Hint3), mRNA [NM_025798]	chr10	NM_025798
A_51_P421984	Timm22	translocase of inner mitochondrial membrane 22 homolog (yeast)	Mus musculus translocase of inner mitochondrial membrane 22 homolog (yeast) (Timm22), nuclear gene encoding mitochondrial protein, transcript variant 1, mRNA [NM_019818]	chr11	NM_019818
A_51_P421177	Olfr1321	olfactory receptor 1321	Mus musculus olfactory receptor 1321 (Olfr1321), mRNA [NM_207631]	chrX	NM_207631
A_51_P268734	Kptn	kaptin	Mus musculus kaptin (Kptn), mRNA [NM_133727]	chr7	NM_133727
A_51_P390354	Nkpd1	NTPase, KAP family P-loop domain containing 1	Mus musculus NTPase, KAP family P-loop domain containing 1 (Nkpd1), mRNA [NM_027116]	chr7	NM_027116
A_52_P155805	2010204K13Rik	RIKEN cDNA 2010204K13 gene	Mus musculus RIKEN cDNA 2010204K13 gene (2010204K13Rik), transcript variant 1, non-coding RNA [NR_027924]	chrX	NR_027924
A_51_P502993	Ankrd24	ankyrin repeat domain 24	Mus musculus ankyrin repeat domain 24 (Ankrd24), mRNA [NM_027480]	chr10	NM_027480
A_51_P333279	Hcn3	hyperpolarization-activated, cyclic nucleotide-gated K+ 3	Mus musculus hyperpolarization-activated, cyclic nucleotide-gated K+ 3 (Hcn3), mRNA [NM_008227]	chr3	NM_008227
A_51_P493919	Stk30	serine/threonine kinase 30	Mus musculus serine/threonine kinase 30 (Stk30), mRNA [NM_011973]	chr12	NM_011973
A_51_P126864	Chst11	carbohydrate sulfotransferase 11	Mus musculus carbohydrate sulfotransferase 11 (Chst11), mRNA [NM_021439]	chr10	NM_021439
A_52_P231658	Taf6l	TAF6-like RNA polymerase II, p300/CBP-associated factor (PCAF)-associated factor	Mus musculus TAF6-like RNA polymerase II, p300/CBP-associated factor (PCAF)-associated factor (Taf6l), transcript variant 1, mRNA [NM_146092]	chr19	NM_146092
A_51_P344947	Rab1b	RAB1B, member RAS oncogene family	Mus musculus RAB1B, member RAS oncogene family (Rab1b), mRNA [NM_029576]	chr19	NM_029576
A_52_P595006	Vps72	vacuolar protein sorting 72 (yeast)	Mus musculus vacuolar protein sorting 72 (yeast) (Vps72), mRNA [NM_009336]	chr3	NM_009336
A_51_P189043	Grm1	glutamate receptor, metabotropic 1	Mus musculus glutamate receptor, metabotropic 1 (Grm1), transcript variant 1, mRNA [NM_016976]	chr10	NM_016976
A_52_P90364	Ifi27l2a	interferon, alpha-inducible protein 27 like 2A	Mus musculus interferon, alpha-inducible protein 27 like 2A (Ifi27l2a), mRNA [NM_029803]	chr12	NM_029803
A_51_P496400	Med9	mediator of RNA polymerase II transcription, subunit 9 homolog (yeast)	Mus musculus mediator of RNA polymerase II transcription, subunit 9 homolog (yeast) (Med9), mRNA [NM_138675]	chr11	NM_138675
A_51_P484718	Dock8	dedicator of cytokinesis 8	Mus musculus adult male thymus cDNA, RIKEN full-length enriched library, clone:5830472H07 product:hypothetical protein, full insert sequence. [AK018051]	chr19	AK018051
A_51_P210928	Tsta3	tissue specific transplantation antigen P35B	Mus musculus tissue specific transplantation antigen P35B (Tsta3), mRNA [NM_031201]	chr15	NM_031201
A_51_P283447	Olfr1510	olfactory receptor 1510	Mus musculus olfactory receptor 1510 (Olfr1510), mRNA [NM_146431]	chr14	NM_146431
A_51_P516035	Olfr57	olfactory receptor 57	Mus musculus olfactory receptor 57 (Olfr57), mRNA [NM_147041]	chr10	NM_147041
A_51_P425632	Mad2l1bp	MAD2L1 binding protein	Mus musculus MAD2L1 binding protein (Mad2l1bp), mRNA [NM_025649]	chr17	NM_025649
A_52_P347796	Gm14420	predicted gene 14420	Mus musculus predicted gene 14420 (Gm14420), mRNA [NM_001177568]	chr2	NM_001177568
A_52_P473975	Cpsf4	cleavage and polyadenylation specific factor 4	Mus musculus cleavage and polyadenylation specific factor 4 (Cpsf4), mRNA [NM_178576]	chr5	NM_178576
A_51_P330125	Srxn1	sulfiredoxin 1 homolog (S. cerevisiae)	Mus musculus sulfiredoxin 1 homolog (S. cerevisiae) (Srxn1), mRNA [NM_029688]	chr2	NM_029688
A_51_P443642	Olfr1454	olfactory receptor 1454	Mus musculus olfactory receptor 1454 (Olfr1454), mRNA [NM_146692]	chr19	NM_146692
A_51_P359617			Mus musculus 10 days neonate cerebellum cDNA, RIKEN full-length enriched library, clone:B930044P13 product:unclassifiable, full insert sequence. [AK047281]	chr18	AK047281
A_52_P671534	Abhd8	abhydrolase domain containing 8	Mus musculus 16 days neonate thymus cDNA, RIKEN full-length enriched library, clone:A130035M07 product:abhydrolase domain containing 8, full insert sequence. [AK037669]	chr8	AK037669
A_52_P453650	1500011K16Rik	RIKEN cDNA 1500011K16 gene	Mus musculus RIKEN cDNA 1500011K16 gene (1500011K16Rik), non-coding RNA [NR_015476]	chr2	NR_015476
A_52_P329256	Fxn	frataxin	Mus musculus frataxin (Fxn), nuclear gene encoding mitochondrial protein, mRNA [NM_008044]	chr19	NM_008044
A_51_P148612	Cox7a1	cytochrome c oxidase, subunit VIIa 1	Mus musculus cytochrome c oxidase, subunit VIIa 1 (Cox7a1), nuclear gene encoding mitochondrial protein, mRNA [NM_009944]	chr7	NM_009944
A_52_P972076			Mus musculus 12 days embryo spinal ganglion cDNA, RIKEN full-length enriched library, clone:D130058I17 product:unclassifiable, full insert sequence. [AK051583]	chr7	AK051583
A_51_P243726	Myl6	myosin, light polypeptide 6, alkali, smooth muscle and non-muscle	Mus musculus myosin, light polypeptide 6, alkali, smooth muscle and non-muscle (Myl6), mRNA [NM_010860]	chr10	NM_010860
A_51_P118443	2310014H01Rik	RIKEN cDNA 2310014H01 gene	Mus musculus RIKEN cDNA 2310014H01 gene (2310014H01Rik), transcript variant 1, mRNA [NM_175242]	chr17	NM_175242
A_51_P190262	Srprb	signal recognition particle receptor, B subunit	Mus musculus signal recognition particle receptor, B subunit (Srprb), mRNA [NM_009275]	chr9	NM_009275
A_51_P116395	Dhrs7b	dehydrogenase/reductase (SDR family) member 7B	Mus musculus dehydrogenase/reductase (SDR family) member 7B (Dhrs7b), transcript variant 2, mRNA [NM_145428]	chr11	NM_145428
A_51_P255613	Snrpf	small nuclear ribonucleoprotein polypeptide F	Mus musculus small nuclear ribonucleoprotein polypeptide F (Snrpf), mRNA [NM_027246]	chr10	NM_027246
A_51_P377557	Cpsf4l	cleavage and polyadenylation specific factor 4-like	Mus musculus cleavage and polyadenylation specific factor 4-like (Cpsf4l), transcript variant 2, mRNA [NM_029794]	chr11	NM_029794
A_51_P478172			T-cell receptor beta, constant region 2 [Source:MGI Symbol;Acc:MGI:4835227] [ENSMUST00000103299]	chr6	U07661
A_52_P1020129			Mus musculus 2 days pregnant adult female oviduct cDNA, RIKEN full-length enriched library, clone:E230020G04 product:unclassifiable, full insert sequence. [AK054114]	chr5	AK054114
A_51_P518163	Rrp9	RRP9, small subunit (SSU) processome component, homolog (yeast)	Mus musculus RRP9, small subunit (SSU) processome component, homolog (yeast) (Rrp9), mRNA [NM_145620]	chr9	NM_145620
A_51_P130115	Spink2	serine peptidase inhibitor, Kazal type 2	Mus musculus serine peptidase inhibitor, Kazal type 2 (Spink2), mRNA [NM_183284]	chr5	NM_183284
A_52_P821117			AV104666 Mus musculus liver C57BL [AV104666]		AV104666
A_51_P401987	Tmem37	transmembrane protein 37	Mus musculus transmembrane protein 37 (Tmem37), mRNA [NM_019432]	chr1	NM_019432
A_51_P249544	Haus8	4HAUS augmin-like complex, subunit 8	Mus musculus 4HAUS augmin-like complex, subunit 8 (Haus8), transcript variant 2, mRNA [NM_029621]	chr8	NM_029621
A_51_P471312	Kcnb2	potassium voltage gated channel, Shab-related subfamily, member 2	Mus musculus potassium voltage gated channel, Shab-related subfamily, member 2 (Kcnb2), mRNA [NM_001098528]	chr1	NM_001098528
A_51_P116581	Ccdc22	coiled-coil domain containing 22	Mus musculus coiled-coil domain containing 22 (Ccdc22), mRNA [NM_138603]	chrX	NM_138603
A_51_P199249	Olfr272	olfactory receptor 272	Mus musculus olfactory receptor 272 (Olfr272), mRNA [NM_146839]	chr4	NM_146839
A_51_P434910	Myl3	myosin, light polypeptide 3	Mus musculus myosin, light polypeptide 3 (Myl3), mRNA [NM_010859]	chr9	NM_010859
A_51_P246944	Pam16	presequence translocase-asssociated motor 16 homolog (S. cerevisiae)	Mus musculus presequence translocase-asssociated motor 16 homolog (S. cerevisiae) (Pam16), nuclear gene encoding mitochondrial protein, mRNA [NM_025571]	chr16	NM_025571
A_51_P189418			Mus musculus nudix (nucleoside diphosphate linked moiety X)-type motif 4, mRNA (cDNA clone IMAGE:4010752). [BC030004]	chr10	BC030004
A_52_P356853	Zfp326	zinc finger protein 326	Mus musculus zinc finger protein 326 (Zfp326), transcript variant 1, mRNA [NM_018759]	chr5	NM_018759
A_51_P147493			Mus musculus 16 days neonate thymus cDNA, RIKEN full-length enriched library, clone:A130062E24 product:hypothetical Basic-leucine zipper (bZIP) transcription factor containing protein, full insert sequence. [AK037912]	chr14	AK037912
A_51_P306647	Arpc4	actin related protein 2/3 complex, subunit 4	Mus musculus actin related protein 2/3 complex, subunit 4 (Arpc4), transcript variant 1, mRNA [NM_026552]	chr6	NM_026552
A_52_P104530			Mus musculus cDNA clone IMAGE:5358036. [BC044739]	chr11	BC044739
A_51_P511250	Fam46b	family with sequence similarity 46, member B	Mus musculus family with sequence similarity 46, member B (Fam46b), mRNA [NM_175307]	chr4	NM_175307
A_52_P678056	Fam176b	family with sequence similarity 176, member B	Mus musculus family with sequence similarity 176, member B (Fam176b), mRNA [NM_172145]	chr4	NM_172145
A_52_P671029	Col11a1	collagen, type XI, alpha 1	Mus musculus 12 days embryo spinal cord cDNA, RIKEN full-length enriched library, clone:C530001D20 product:unclassifiable, full insert sequence. [AK021265]	chr3	AK021265
A_51_P205099	Dazap1	DAZ associated protein 1	Mus musculus DAZ associated protein 1 (Dazap1), transcript variant 1, mRNA [NM_133188]	chr10	NM_133188
A_51_P211998	Sgms2	sphingomyelin synthase 2	Mus musculus sphingomyelin synthase 2 (Sgms2), mRNA [NM_028943]	chr3	NM_028943
A_51_P105810	Gtf3c5	general transcription factor IIIC, polypeptide 5	Mus musculus general transcription factor IIIC, polypeptide 5 (Gtf3c5), mRNA [NM_148928]	chr2	NM_148928
A_51_P493256	Pex10	peroxisomal biogenesis factor 10	Mus musculus peroxisomal biogenesis factor 10 (Pex10), mRNA [NM_001042407]	chr4	NM_001042407
A_52_P466993	Arfgap2	ADP-ribosylation factor GTPase activating protein 2	Mus musculus ADP-ribosylation factor GTPase activating protein 2 (Arfgap2), transcript variant 2, mRNA [NM_023854]	chr2	NM_023854
A_52_P512575	Hopx	HOP homeobox	Mus musculus HOP homeobox (Hopx), transcript variant 1, mRNA [NM_175606]	chr5	NM_175606
A_52_P341128	Ptprc	protein tyrosine phosphatase, receptor type, C	Mus musculus 2 days neonate thymus thymic cells cDNA, RIKEN full-length enriched library, clone:E430007G18 product:protein tyrosine phosphatase, receptor type, C, full insert sequence. [AK088215]	chr1	AK088215
A_52_P224641	Sdr16c5	short chain dehydrogenase/reductase family 16C, member 5	Mus musculus short chain dehydrogenase/reductase family 16C, member 5 (Sdr16c5), mRNA [NM_181989]	chr4	NM_181989
A_51_P246895	Mrrf	mitochondrial ribosome recycling factor	Mus musculus mitochondrial ribosome recycling factor (Mrrf), nuclear gene encoding mitochondrial protein, mRNA [NM_026422]	chr2	NM_026422
A_51_P511899	Mthfsd	methenyltetrahydrofolate synthetase domain containing	Mus musculus methenyltetrahydrofolate synthetase domain containing (Mthfsd), transcript variant 2, mRNA [NM_172761]	chr8	NM_172761
A_51_P321965	Ssna1	Sjogren's syndrome nuclear autoantigen 1	Mus musculus Sjogren's syndrome nuclear autoantigen 1 (Ssna1), mRNA [NM_023464]	chr2	NM_023464
A_52_P368310	Nkain3	Na+/K+ transporting ATPase interacting 3	Mus musculus 12 days embryo spinal ganglion cDNA, RIKEN full-length enriched library, clone:D130048F15 product:unclassifiable, full insert sequence. [AK051427]	chr4	AK051427
A_52_P313738	Rundc3a	RUN domain containing 3A	Mus musculus RUN domain containing 3A (Rundc3a), mRNA [NM_016759]	chr11	NM_016759
A_51_P512293	Gm7789	predicted pseudogene 7789	PREDICTED: Mus musculus predicted pseudogene 7789 (Gm7789), miscRNA [XR_002295]	chr7	XR_002295
A_51_P429246	Fbxl6	F-box and leucine-rich repeat protein 6	Mus musculus F-box and leucine-rich repeat protein 6 (Fbxl6), mRNA [NM_013909]	chr15	NM_013909
A_51_P512379
A_52_P198727	1810043G02Rik	RIKEN cDNA 1810043G02 gene	Mus musculus RIKEN cDNA 1810043G02 gene (1810043G02Rik), mRNA [NM_026431]	chr10	NM_026431
A_51_P440522	Fam53a	family with sequence similarity 53, member A	Mus musculus family with sequence similarity 53, member A (Fam53a), mRNA [NM_178390]	chr5	NM_178390
A_52_P563450	Brix1	BRX1, biogenesis of ribosomes, homolog (S. cerevisiae)	Mus musculus BRX1, biogenesis of ribosomes, homolog (S. cerevisiae) (Brix1), mRNA [NM_026396]	chr15	NM_026396
A_51_P509107	Rpl35a	ribosomal protein L35A	Mus musculus ribosomal protein L35A (Rpl35a), transcript variant 1, mRNA [NM_021338]	chr16	NM_021338
A_52_P434729	Tmem38a	transmembrane protein 38A	Mus musculus transmembrane protein 38A (Tmem38a), mRNA [NM_144534]	chr8	NM_144534
A_52_P468378	Pdxk-ps	pyridoxal (pyridoxine, vitamin B6) kinase, pseudogene	Mus musculus pyridoxal (pyridoxine, vitamin B6) kinase, pseudogene (Pdxk-ps), non-coding RNA [NR_027316]	chr17	NR_027316
A_51_P399652	Ccdc151	coiled-coil domain containing 151	Mus musculus coiled-coil domain containing 151 (Ccdc151), transcript variant 2, mRNA [NM_029939]	chr9	NM_029939
A_52_P282091	Zfp386	zinc finger protein 386 (Kruppel-like)	Mus musculus 7 days neonate cerebellum cDNA, RIKEN full-length enriched library, clone:A730083G01 product:Kruppel associated box (KRAB) zinc finger 1, full insert sequence. [AK043310]	chr12	AK043310
A_51_P275764	Acpp	acid phosphatase, prostate	Mus musculus acid phosphatase, prostate (Acpp), transcript variant 2, mRNA [NM_019807]	chr9	NM_019807
A_52_P32750	Il7r	interleukin 7 receptor	Mus musculus 3 days neonate thymus cDNA, RIKEN full-length enriched library, clone:A630041A17 product:interleukin 7 receptor, full insert sequence. [AK041838]	chr15	AK041838
A_51_P423509	2310003H01Rik	RIKEN cDNA 2310003H01 gene	Mus musculus RIKEN cDNA 2310003H01 gene (2310003H01Rik), mRNA [NM_027980]	chr11	NM_027980
A_51_P358908	U2af2	U2 small nuclear ribonucleoprotein auxiliary factor (U2AF) 2	Mus musculus U2 small nuclear ribonucleoprotein auxiliary factor (U2AF) 2 (U2af2), transcript variant 2, mRNA [NM_133671]	chr7	NM_133671
A_51_P374737	Ovch2	ovochymase 2	Mus musculus ovochymase 2 (Ovch2), mRNA [NM_172908]	chr7	NM_172908
A_52_P371237	Nrp1	neuropilin 1	Mus musculus neuropilin 1 (Nrp1), mRNA [NM_008737]	chr8	NM_008737
A_51_P297480	Dph1	DPH1 homolog (S. cerevisiae)	Mus musculus DPH1 homolog (S. cerevisiae) (Dph1), mRNA [NM_144491]	chr11	NM_144491
A_52_P541939	Mkks	McKusick-Kaufman syndrome protein	Mus musculus McKusick-Kaufman syndrome protein (Mkks), transcript variant 1, mRNA [NM_021527]	chr2	NM_021527
A_51_P444401	2900010J23Rik	RIKEN cDNA 2900010J23 gene	RIKEN cDNA 2900010J23 gene [Source:MGI Symbol;Acc:MGI:1920181] [ENSMUST00000127131]	chr2	AK039840
A_52_P571607	Myo1a	myosin IA	Mus musculus myosin IA (Myo1a), mRNA [NM_001081219]	chr10	NM_001081219
A_51_P389244	Vmn1r26	vomeronasal 1 receptor 26	Mus musculus vomeronasal 1 receptor 26 (Vmn1r26), mRNA [NM_134172]	chr6	NM_134172
A_52_P16419	Gpd1	glycerol-3-phosphate dehydrogenase 1 (soluble)	Mus musculus glycerol-3-phosphate dehydrogenase 1 (soluble) (Gpd1), mRNA [NM_010271]	chr15	NM_010271
A_51_P404785	Cdk10	cyclin-dependent kinase 10	Mus musculus cyclin-dependent kinase 10 (Cdk10), transcript variant 1, mRNA [NM_194446]	chr8	NM_194446
A_51_P297993
A_51_P278266	Gltpd2	glycolipid transfer protein domain containing 2	Mus musculus glycolipid transfer protein domain containing 2 (Gltpd2), mRNA [NM_146020]	chr11	NM_146020
A_51_P200582			Mus musculus 12 days embryo spinal ganglion cDNA, RIKEN full-length enriched library, clone:D130045L18 product:unclassifiable, full insert sequence. [AK051391]	chr15	AK051391
A_52_P70027	Cox16	COX16 cytochrome c oxidase assembly homolog (S. cerevisiae)	COX16 cytochrome c oxidase assembly homolog (S. cerevisiae) [Source:MGI Symbol;Acc:MGI:1913522] [ENSMUST00000110340]	chr12	BC100533
A_51_P303620	Whrn	whirlin	Mus musculus whirlin (Whrn), transcript variant 2, mRNA [NM_001008791]	chr4	NM_001008791
A_52_P260818	Card10	caspase recruitment domain family, member 10	Mus musculus caspase recruitment domain family, member 10 (Card10), mRNA [NM_130859]	chr15	NM_130859
A_51_P300602
A_52_P93886	Sec61b	Sec61 beta subunit	Mus musculus Sec61 beta subunit (Sec61b), mRNA [NM_024171]	chr4	NM_024171
A_51_P222436	Atic	5-aminoimidazole-4-carboxamide ribonucleotide formyltransferase/IMP cyclohydrolase	Mus musculus 5-aminoimidazole-4-carboxamide ribonucleotide formyltransferase/IMP cyclohydrolase (Atic), mRNA [NM_026195]	chr1	NM_026195
A_51_P389506	2810453I06Rik	RIKEN cDNA 2810453I06 gene	Mus musculus RIKEN cDNA 2810453I06 gene, mRNA (cDNA clone IMAGE:4187078), complete cds. [BC012231]	chr5	BC012231
A_51_P295525	2610528E23Rik	RIKEN cDNA 2610528E23 gene	RIKEN cDNA 2610528E23 gene [Source:MGI Symbol;Acc:MGI:1913747] [ENSMUST00000056619]	chr16	AK019808
A_51_P156800	2700078K21Rik	RIKEN cDNA 2700078K21 gene	Mus musculus RIKEN cDNA 2700078K21 gene (2700078K21Rik), mRNA [NM_028308]	chr7	NM_028308
A_51_P128075	1700008P20Rik	RIKEN cDNA 1700008P20 gene	Mus musculus RIKEN cDNA 1700008P20 gene (1700008P20Rik), mRNA [NM_001163810]	chr7	NM_001163810
A_51_P485203	Nrbp1	nuclear receptor binding protein 1	Mus musculus nuclear receptor binding protein 1 (Nrbp1), mRNA [NM_147201]	chr5	NM_147201
A_51_P387248	Slc39a3	solute carrier family 39 (zinc transporter), member 3	Mus musculus solute carrier family 39 (zinc transporter), member 3 (Slc39a3), mRNA [NM_134135]	chr10	NM_134135
A_52_P226307	Rdx	radixin	Mus musculus 0 day neonate kidney cDNA, RIKEN full-length enriched library, clone:D630012L19 product:unclassifiable, full insert sequence. [AK085332]	chr9	AK085332
A_52_P314723	Pih1d2	PIH1 domain containing 2	PIH1 domain containing 2 [Source:MGI Symbol;Acc:MGI:1919864] [ENSMUST00000124029]	chr9	AK080744
A_51_P472241	B9d1	B9 protein domain 1	Mus musculus B9 protein domain 1 (B9d1), mRNA [NM_013717]	chr11	NM_013717
A_51_P249051	Pycr2	pyrroline-5-carboxylate reductase family, member 2	Mus musculus pyrroline-5-carboxylate reductase family, member 2 (Pycr2), mRNA [NM_133705]	chr1	NM_133705
A_52_P174346	Mia1	melanoma inhibitory activity 1	Mus musculus melanoma inhibitory activity 1 (Mia1), mRNA [NM_019394]	chr7	NM_019394
A_51_P343889	4930471M23Rik	RIKEN cDNA 4930471M23 gene	Mus musculus RIKEN cDNA 4930471M23 gene (4930471M23Rik), mRNA [NM_175675]	chr5	NM_175675
A_51_P114563	Rhbdd3	rhomboid domain containing 3	Mus musculus rhomboid domain containing 3 (Rhbdd3), mRNA [NM_177370]	chr11	NM_177370
A_51_P107265	Arl3	ADP-ribosylation factor-like 3	Mus musculus ADP-ribosylation factor-like 3 (Arl3), mRNA [NM_019718]	chr19	NM_019718
A_51_P274504	Tex264	testis expressed gene 264	Mus musculus testis expressed gene 264 (Tex264), transcript variant 1, mRNA [NM_011573]	chr9	NM_011573
A_52_P579448	Oscp1	organic solute carrier partner 1	Mus musculus organic solute carrier partner 1 (Oscp1), mRNA [NM_172701]	chr4	NM_172701
A_51_P510782	Card10	caspase recruitment domain family, member 10	Mus musculus caspase recruitment domain family, member 10 (Card10), mRNA [NM_130859]	chr15	NM_130859
A_51_P178022	Plekhg2	pleckstrin homology domain containing, family G (with RhoGef domain) member 2	Mus musculus pleckstrin homology domain containing, family G (with RhoGef domain) member 2 (Plekhg2), transcript variant 1, mRNA [NM_138752]	chr7	NM_138752
A_52_P271	Dnajc18	DnaJ (Hsp40) homolog, subfamily C, member 18	Mus musculus DnaJ (Hsp40) homolog, subfamily C, member 18 (Dnajc18), mRNA [NM_029669]	chr18	NM_029669
A_51_P222386	Tbc1d10a	TBC1 domain family, member 10a	Mus musculus TBC1 domain family, member 10a (Tbc1d10a), mRNA [NM_134023]	chr11	NM_134023
A_52_P283869	Vill	villin-like	Mus musculus villin-like (Vill), transcript variant 1, mRNA [NM_001164567]	chr9	NM_001164567
A_52_P131254	LOC100504157	cytochrome c oxidase subunit 7C, mitochondrial-like	PREDICTED: Mus musculus cytochrome c oxidase subunit 7C, mitochondrial-like (LOC100504157), mRNA [XM_003084838]	chr10	XM_003084838
A_51_P453167	Carkd	carbohydrate kinase domain containing	Mus musculus carbohydrate kinase domain containing (Carkd), transcript variant 1, mRNA [NM_026995]	chr8	NM_026995
A_52_P312595			B0961E06-5 NIA Mouse Unfertilized Egg cDNA Library (Long 1) Mus musculus cDNA clone NIA:B0961E06 IMAGE:30478133 5', mRNA sequence [CF914273]	chr17	CF914273
A_51_P403393	1700065I17Rik	RIKEN cDNA 1700065I17 gene	Mus musculus RIKEN cDNA 1700065I17 gene (1700065I17Rik), mRNA [NM_026099]	chr18	NM_026099
A_51_P289679	Npm2	nucleophosmin/nucleoplasmin 2	Mus musculus nucleophosmin/nucleoplasmin 2 (Npm2), mRNA [NM_181345]	chr14	NM_181345
A_51_P411130	2810432D09Rik	RIKEN cDNA 2810432D09 gene	Mus musculus RIKEN cDNA 2810432D09 gene (2810432D09Rik), mRNA [NM_027278]	chr4	NM_027278
A_52_P544523	Myl4	myosin, light polypeptide 4	Mus musculus myosin, light polypeptide 4 (Myl4), mRNA [NM_010858]	chr11	NM_010858
A_51_P498403	Cnpy3	canopy 3 homolog (zebrafish)	Mus musculus canopy 3 homolog (zebrafish) (Cnpy3), mRNA [NM_028065]	chr17	NM_028065
A_52_P163755	Hexim2	hexamthylene bis-acetamide inducible 2	Mus musculus hexamthylene bis-acetamide inducible 2 (Hexim2), transcript variant 1, mRNA [NM_027658]	chr11	NM_027658
A_52_P149250	Cul1	cullin 1	Mus musculus cullin 1 (Cul1), mRNA [NM_012042]	chr6	NM_012042
A_51_P386911	Taco1	translational activator of mitochondrially encoded cytochrome c oxidase I	Mus musculus translational activator of mitochondrially encoded cytochrome c oxidase I (Taco1), nuclear gene encoding mitochondrial protein, mRNA [NM_027346]	chr11	NM_027346
A_51_P314323	Lsmd1	LSM domain containing 1	Mus musculus LSM domain containing 1 (Lsmd1), mRNA [NM_030083]	chr11	NM_030083
A_52_P150675	Rpl37	ribosomal protein L37	Mus musculus ribosomal protein L37 (Rpl37), mRNA [NM_026069]	chr15	NM_026069
A_51_P452875	Pigyl	phosphatidylinositol glycan anchor biosynthesis, class Y-like	Mus musculus phosphatidylinositol glycan anchor biosynthesis, class Y-like (Pigyl), mRNA [NM_001082532]	chr9	NM_001082532
A_51_P127456	Lrrc68	leucine rich repeat containing 68	Mus musculus leucine rich repeat containing 68, mRNA (cDNA clone MGC:99442 IMAGE:5696223), complete cds. [BC070402]	chr7	BC070402
A_51_P158638	Ggnbp1	gametogenetin binding protein 1	gametogenetin binding protein 1 [Source:MGI Symbol;Acc:MGI:3055306] [ENSMUST00000142141]	chr17	XR_105889
A_52_P102846			Mus musculus SJL-4E3 T cell receptor beta chain mRNA, complete cds. [U07661]	chr6	U07661
A_52_P1197518			NM_001006437 nuclear NF-kappaB activating protein {Gallus gallus} (exp=-1; wgp=0; cg=0), partial (10%) [TC1582889]	chr15
A_51_P208697	Ttl	tubulin tyrosine ligase	Mus musculus tubulin tyrosine ligase (Ttl), mRNA [NM_027192]	chr2	NM_027192
A_51_P160664	Cox7b	cytochrome c oxidase subunit VIIb	Mus musculus cytochrome c oxidase subunit VIIb (Cox7b), nuclear gene encoding mitochondrial protein, mRNA [NM_025379]	chrX	NM_025379
A_51_P395473	Tenc1	tensin like C1 domain-containing phosphatase	Mus musculus tensin like C1 domain-containing phosphatase (Tenc1), mRNA [NM_153533]	chr15	NM_153533
A_52_P7105	2610005L07Rik	cadherin 11 pseudogene	Mus musculus RIKEN cDNA 2610005L07 gene (2610005L07Rik), non-coding RNA [NR_028428]	chr8	NR_028428
A_51_P490198	Pop5	processing of precursor 5, ribonuclease P/MRP family (S. cerevisiae)	Mus musculus processing of precursor 5, ribonuclease P/MRP family (S. cerevisiae) (Pop5), mRNA [NM_026398]	chr5	NM_026398
A_51_P407690	3110056O03Rik	RIKEN cDNA 3110056O03 gene	Mus musculus RIKEN cDNA 3110056O03 gene (3110056O03Rik), mRNA [NM_175195]	chr10	NM_175195
A_51_P207751	Guca1a	guanylate cyclase activator 1a (retina)	Mus musculus guanylate cyclase activator 1a (retina) (Guca1a), mRNA [NM_008189]	chr17	NM_008189
A_51_P487813	Lxn	latexin	Mus musculus latexin (Lxn), mRNA [NM_016753]	chr3	NM_016753
A_51_P503696	D4Ertd22e	DNA segment, Chr 4, ERATO Doi 22, expressed	Mus musculus DNA segment, Chr 4, ERATO Doi 22, expressed (D4Ertd22e), transcript variant 1, mRNA [NM_001025608]	chr4	NM_001025608
A_52_P485654	1810010K12Rik	RIKEN cDNA 1810010K12 gene	Mus musculus 10 day old male pancreas cDNA, RIKEN full-length enriched library, clone:1810010K12 product:hypothetical protein, full insert sequence. [AK007425]	chr2	AK007425
A_52_P122696	Arl2	ADP-ribosylation factor-like 2	Mus musculus ADP-ribosylation factor-like 2 (Arl2), mRNA [NM_019722]	chr19	NM_019722
A_51_P482633	Rps6ka4	ribosomal protein S6 kinase, polypeptide 4	Mus musculus ribosomal protein S6 kinase, polypeptide 4 (Rps6ka4), mRNA [NM_019924]	chr19	NM_019924
A_51_P333669	Hrasls	HRAS-like suppressor	Mus musculus HRAS-like suppressor (Hrasls), mRNA [NM_013751]	chr16	NM_013751
A_52_P415167	Mia1	melanoma inhibitory activity 1	Mus musculus melanoma inhibitory activity 1 (Mia1), mRNA [NM_019394]	chr7	NM_019394
A_52_P140546	Dtnbp1	dystrobrevin binding protein 1	Mus musculus dystrobrevin binding protein 1 (Dtnbp1), mRNA [NM_025772]	chr13	NM_025772
A_51_P518558	Dpm3	dolichyl-phosphate mannosyltransferase polypeptide 3	Mus musculus dolichyl-phosphate mannosyltransferase polypeptide 3 (Dpm3), mRNA [NM_026767]	chr3	NM_026767
A_51_P234440	Catsper4	cation channel, sperm associated 4	Mus musculus cation channel, sperm associated 4 (Catsper4), transcript variant 1, mRNA [NM_177866]	chr4	NM_177866
A_52_P649285	Cdc26	cell division cycle 26	cell division cycle 26 [Source:MGI Symbol;Acc:MGI:1913690] [ENSMUST00000134727]	chr4	AK008199
A_52_P487599	Thnsl2	threonine synthase-like 2 (bacterial)	Mus musculus threonine synthase-like 2 (bacterial) (Thnsl2), transcript variant 1, mRNA [NM_178413]	chr6	NM_178413
A_52_P557477	Zfp609	zinc finger protein 609	Mus musculus zinc finger protein 609 (Zfp609), mRNA [NM_172536]	chr9	NM_172536
A_52_P275786	Cd300lh	CD300 antigen like family member H	Mus musculus CD300 antigen like family member H (Cd300lh), mRNA [NM_199201]	chr11	NM_199201
A_51_P192783	1110021J02Rik	RIKEN cDNA 1110021J02 gene	Mus musculus RIKEN cDNA 1110021J02 gene (1110021J02Rik), transcript variant 2, mRNA [NM_026782]	chr17	NM_026782
A_52_P40168				chr2
A_51_P183561	Csdc2	cold shock domain containing C2, RNA binding	Mus musculus cold shock domain containing C2, RNA binding (Csdc2), mRNA [NM_145473]	chr15	NM_145473
A_51_P123546	Armc3	armadillo repeat containing 3	Mus musculus armadillo repeat containing 3 (Armc3), mRNA [NM_001081083]	chr2	NM_001081083
A_51_P482951	Fpgs	folylpolyglutamyl synthetase	Mus musculus folylpolyglutamyl synthetase (Fpgs), nuclear gene encoding mitochondrial protein, mRNA [NM_010236]	chr2	NM_010236
A_51_P289002			Mus musculus 0 day neonate cerebellum cDNA, RIKEN full-length enriched library, clone:C230081H03 product:hypothetical protein, full insert sequence. [AK082671]	chr12	AK082671
A_51_P435911	Hsd3b7	hydroxy-delta-5-steroid dehydrogenase, 3 beta- and steroid delta-isomerase 7	Mus musculus hydroxy-delta-5-steroid dehydrogenase, 3 beta- and steroid delta-isomerase 7 (Hsd3b7), transcript variant 1, mRNA [NM_133943]	chr7	NM_133943
A_51_P431772	Ndufa3	NADH dehydrogenase (ubiquinone) 1 alpha subcomplex, 3	NADH dehydrogenase (ubiquinone) 1 alpha subcomplex, 3 [Source:MGI Symbol;Acc:MGI:1913341] [ENSMUST00000150497]	chr7	AK006243
A_51_P176513	Mettl11a	methyltransferase like 11A	Mus musculus methyltransferase like 11A (Mettl11a), mRNA [NM_170592]	chr2	NM_170592
A_52_P58257	Mrps6	mitochondrial ribosomal protein S6	Mus musculus mitochondrial ribosomal protein S6 (Mrps6), nuclear gene encoding mitochondrial protein, mRNA [NM_080456]	chr16	NM_080456
A_51_P215559	BC021614	cDNA sequence BC021614	Mus musculus cDNA sequence BC021614 (BC021614), mRNA [NM_144869]	chr19	NM_144869
A_52_P43016	4921517L17Rik	RIKEN cDNA 4921517L17 gene	Mus musculus RIKEN cDNA 4921517L17 gene (4921517L17Rik), mRNA [NM_027585]	chr2	NM_027585
A_51_P103912	Mc5r	melanocortin 5 receptor	Mus musculus melanocortin 5 receptor (Mc5r), mRNA [NM_013596]	chr18	NM_013596
A_51_P512384	Timp1	tissue inhibitor of metalloproteinase 1	Mus musculus tissue inhibitor of metalloproteinase 1 (Timp1), transcript variant 1, mRNA [NM_001044384]	chrX	NM_001044384
A_51_P166783	Bcas3	breast carcinoma amplified sequence 3	Mus musculus breast carcinoma amplified sequence 3 (Bcas3), transcript variant 1, mRNA [NM_138681]	chr11	NM_138681
A_51_P384584	Med29	mediator complex subunit 29	Mus musculus mediator complex subunit 29 (Med29), mRNA [NM_026042]	chr7	NM_026042
A_52_P601914	Lemd2	LEM domain containing 2	Mus musculus LEM domain containing 2 (Lemd2), mRNA [NM_146075]	chr17	NM_146075
A_51_P268903	Mon1a	MON1 homolog A (yeast)	Mus musculus MON1 homolog A (yeast) (Mon1a), mRNA [NM_028369]	chr9	NM_028369
A_52_P216600	Epb4.9	erythrocyte protein band 4.9	Mus musculus erythrocyte protein band 4.9 (Epb4.9), mRNA [NM_013514]	chr14	NM_013514
A_51_P118742	Drg2	developmentally regulated GTP binding protein 2	Mus musculus developmentally regulated GTP binding protein 2 (Drg2), mRNA [NM_021354]	chr11	NM_021354
A_51_P364671	Ndufs7	NADH dehydrogenase (ubiquinone) Fe-S protein 7	Mus musculus NADH dehydrogenase (ubiquinone) Fe-S protein 7 (Ndufs7), nuclear gene encoding mitochondrial protein, mRNA [NM_029272]	chr10	NM_029272
A_51_P515883	Plac8	placenta-specific 8	Mus musculus placenta-specific 8 (Plac8), mRNA [NM_139198]	chr5	NM_139198
A_51_P345927	Ddx41	DEAD (Asp-Glu-Ala-Asp) box polypeptide 41	Mus musculus DEAD (Asp-Glu-Ala-Asp) box polypeptide 41 (Ddx41), mRNA [NM_134059]	chr13	NM_134059
A_51_P503654	Tmem205	transmembrane protein 205	Mus musculus transmembrane protein 205 (Tmem205), mRNA [NM_178577]	chr9	NM_178577
A_52_P200465	Agpat1	1-acylglycerol-3-phosphate O-acyltransferase 1 (lysophosphatidic acid acyltransferase, alpha)	Mus musculus 1-acylglycerol-3-phosphate O-acyltransferase 1 (lysophosphatidic acid acyltransferase, alpha) (Agpat1), transcript variant 2, mRNA [NM_018862]	chr17	NM_018862
A_51_P176517	Mettl11a	methyltransferase like 11A	Mus musculus methyltransferase like 11A (Mettl11a), mRNA [NM_170592]	chr2	NM_170592
A_52_P23616	Commd1	COMM domain containing 1	Mus musculus COMM domain containing 1 (Commd1), mRNA [NM_144514]	chr11	NM_144514
A_52_P199375	Psmb6	proteasome (prosome, macropain) subunit, beta type 6	Mus musculus proteasome (prosome, macropain) subunit, beta type 6 (Psmb6), mRNA [NM_008946]	chr11	NM_008946
A_52_P524426	Epb4.1l1	erythrocyte protein band 4.1-like 1	Mus musculus erythrocyte protein band 4.1-like 1 (Epb4.1l1), transcript variant 2, mRNA [NM_001003815]	chr2	NM_001003815
A_52_P456810			Mus musculus 0 day neonate eyeball cDNA, RIKEN full-length enriched library, clone:E130309O17 product:hypothetical protein, full insert sequence. [AK053813]	chr9	AK053813
A_52_P262250	Cenpb	centromere protein B	Mus musculus centromere protein B (Cenpb), mRNA [NM_007682]	chr2	NM_007682
A_52_P520397	Timm8b	translocase of inner mitochondrial membrane 8 homolog b (yeast)	Mus musculus translocase of inner mitochondrial membrane 8 homolog b (yeast) (Timm8b), nuclear gene encoding mitochondrial protein, mRNA [NM_013897]	chr9	NM_013897
A_52_P418952	Krt79	keratin 79	Mus musculus keratin 79 (Krt79), mRNA [NM_146063]	chr15	NM_146063
A_52_P82532	Bcl7c	B-cell CLL/lymphoma 7C	Mus musculus B-cell CLL/lymphoma 7C (Bcl7c), mRNA [NM_009746]	chr7	NM_009746
A_52_P1108033			Mus musculus 12 days embryo eyeball cDNA, RIKEN full-length enriched library, clone:D230046F09 product:hypothetical protein, full insert sequence. [AK052106]	chr1	AK052106
A_52_P377416	Disp1	dispatched homolog 1 (Drosophila)	Mus musculus dispatched homolog 1 (Drosophila) (Disp1), mRNA [NM_026866]	chr1_random	NM_026866
A_51_P234140	Cdkl1	cyclin-dependent kinase-like 1 (CDC2-related kinase)	Mus musculus cyclin-dependent kinase-like 1 (CDC2-related kinase) (Cdkl1), mRNA [NM_183294]	chr12	NM_183294
A_51_P452109	Wdr20a	WD repeat domain 20A	WD repeat domain 20A [Source:MGI Symbol;Acc:MGI:1916891] [ENSMUST00000109809]	chr12	AK009711
A_51_P411345	Mogat2	monoacylglycerol O-acyltransferase 2	Mus musculus monoacylglycerol O-acyltransferase 2 (Mogat2), mRNA [NM_177448]	chr7	NM_177448
A_51_P370252	Capn10	calpain 10	Mus musculus calpain 10 (Capn10), mRNA [NM_011796]	chr1	NM_011796
A_51_P482844	Pycrl	pyrroline-5-carboxylate reductase-like	Mus musculus 18-day embryo whole body cDNA, RIKEN full-length enriched library, clone:1110058B13 product:pyrroline-5-carboxylate reductase-like, full insert sequence. [AK004291]	chr15	AK004291
A_51_P332136	Zmat5	zinc finger, matrin type 5	Mus musculus zinc finger, matrin type 5 (Zmat5), mRNA [NM_026015]	chr11	NM_026015
A_52_P30632	1700007K13Rik	RIKEN cDNA 1700007K13 gene	Mus musculus RIKEN cDNA 1700007K13 gene (1700007K13Rik), mRNA [NM_027040]	chr2	NM_027040
A_51_P383737	Kank2	KN motif and ankyrin repeat domains 2	Mus musculus KN motif and ankyrin repeat domains 2 (Kank2), mRNA [NM_145611]	chr9	NM_145611
A_52_P371063	Iqcc	IQ motif containing C	Mus musculus IQ motif containing C (Iqcc), mRNA [NM_198026]	chr4	NM_198026
A_51_P266168	Eif4e2	eukaryotic translation initiation factor 4E member 2	Mus musculus eukaryotic translation initiation factor 4E member 2 (Eif4e2), transcript variant 2, mRNA [NM_001039169]	chr1	NM_001039169
A_51_P305731	Yipf2	Yip1 domain family, member 2	Mus musculus Yip1 domain family, member 2 (Yipf2), transcript variant 1, mRNA [NM_138303]	chr9	NM_138303
A_52_P116071			Mus musculus 13 days embryo lung cDNA, RIKEN full-length enriched library, clone:D430036K23 product:inferred: UDP-Gal:betaGlcNAc beta 1,3-galactosyltransferase, polypeptide 2, full insert sequence. [AK052496]	chr8	AK052496
A_52_P1170786			Q2HTF6_MEDTR (Q2HTF6) Probable transposase-soybean transposon mariner element Soymar1-related, partial (6%) [TC1756583]	chr11
A_52_P115402	Pcif1	PDX1 C-terminal inhibiting factor 1	PDX1 C-terminal inhibiting factor 1 [Source:MGI Symbol;Acc:MGI:2443858] [ENSMUST00000145327]	chr2	AK009480
A_52_P363811			predicted gene 4779 [Source:MGI Symbol;Acc:MGI:3646776] [ENSMUST00000056225]	chrX
A_51_P368903	Anapc13	anaphase promoting complex subunit 13	Mus musculus anaphase promoting complex subunit 13 (Anapc13), mRNA [NM_181394]	chr9	NM_181394
A_52_P650279	Sec61a1	Sec61 alpha 1 subunit (S. cerevisiae)	Mus musculus Sec61 alpha 1 subunit (S. cerevisiae) (Sec61a1), mRNA [NM_016906]	chr6	NM_016906
A_51_P353592	Commd4	COMM domain containing 4	Mus musculus COMM domain containing 4 (Commd4), mRNA [NM_025417]	chr9	NM_025417
A_51_P335671	Rps28	ribosomal protein S28	Mus musculus ribosomal protein S28 (Rps28), mRNA [NM_016844]	chr17	NM_016844
A_52_P433029	Fndc1	fibronectin type III domain containing 1	Mus musculus fibronectin type III domain containing 1 (Fndc1), mRNA [NM_001081416]	chr17	NM_001081416
A_52_P40345	Ppp1r14d	protein phosphatase 1, regulatory (inhibitor) subunit 14D	Mus musculus protein phosphatase 1, regulatory (inhibitor) subunit 14D (Ppp1r14d), mRNA [NM_028104]	chr2	NM_028104
A_51_P490204	Pop5	processing of precursor 5, ribonuclease P/MRP family (S. cerevisiae)	Mus musculus processing of precursor 5, ribonuclease P/MRP family (S. cerevisiae) (Pop5), mRNA [NM_026398]	chr5	NM_026398
A_51_P452287	Sec22c	SEC22 vesicle trafficking protein homolog C (S. cerevisiae)	Mus musculus SEC22 vesicle trafficking protein homolog C (S. cerevisiae) (Sec22c), transcript variant 1, mRNA [NM_178677]	chr9	NM_178677
A_52_P588378	Cacna1h	calcium channel, voltage-dependent, T type, alpha 1H subunit	calcium channel, voltage-dependent, T type, alpha 1H subunit [Source:MGI Symbol;Acc:MGI:1928842] [ENSMUST00000068905]	chr17	AB041801
A_52_P37697	Sys1	SYS1 Golgi-localized integral membrane protein homolog (S. cerevisiae)	Mus musculus SYS1 Golgi-localized integral membrane protein homolog (S. cerevisiae) (Sys1), mRNA [NM_025575]	chr2	NM_025575
A_51_P365912	Narfl	nuclear prelamin A recognition factor-like	Mus musculus nuclear prelamin A recognition factor-like (Narfl), mRNA [NM_026238]	chr17	NM_026238
A_51_P419286	Batf3	basic leucine zipper transcription factor, ATF-like 3	Mus musculus basic leucine zipper transcription factor, ATF-like 3 (Batf3), mRNA [NM_030060]	chr1	NM_030060
A_51_P348617	2310045N01Rik	RIKEN cDNA 2310045N01 gene	Mus musculus RIKEN cDNA 2310045N01 gene (2310045N01Rik), mRNA [NM_001145552]	chr8	NM_001145552
A_52_P1069478	Gm11744	predicted gene 11744	Mus musculus predicted gene 11744 (Gm11744), mRNA [NM_001163318]	chr11	NM_001163318
A_52_P18081	Tmem206	transmembrane protein 206	Mus musculus transmembrane protein 206 (Tmem206), mRNA [NM_025864]	chr1	NM_025864
A_52_P143982	Il17rc	interleukin 17 receptor C	Mus musculus interleukin 17 receptor C (Il17rc), mRNA [NM_134159]	chr6	NM_134159
A_51_P205573	Ndufb11	NADH dehydrogenase (ubiquinone) 1 beta subcomplex, 11	Mus musculus NADH dehydrogenase (ubiquinone) 1 beta subcomplex, 11 (Ndufb11), nuclear gene encoding mitochondrial protein, mRNA [NM_019435]	chrX	NM_019435
A_51_P261087	Avpi1	arginine vasopressin-induced 1	Mus musculus arginine vasopressin-induced 1 (Avpi1), mRNA [NM_027106]	chr19	NM_027106
A_51_P309988	Gprc5c	G protein-coupled receptor, family C, group 5, member C	Mus musculus G protein-coupled receptor, family C, group 5, member C (Gprc5c), transcript variant 2, mRNA [NM_147217]	chr11	NM_147217
A_51_P370825	Ccdc124	coiled-coil domain containing 124	Mus musculus coiled-coil domain containing 124 (Ccdc124), mRNA [NM_026964]	chr8	NM_026964
A_52_P61735	Flnc	filamin C, gamma	Mus musculus filamin C, gamma (Flnc), mRNA [NM_001081185]	chr6	NM_001081185
A_51_P478895	Ppp6r1	protein phosphatase 6, regulatory subunit 1	Mus musculus protein phosphatase 6, regulatory subunit 1 (Ppp6r1), mRNA [NM_172894]	chr7	NM_172894
A_51_P352782	Prkce	protein kinase C, epsilon	Mus musculus protein kinase C, epsilon (Prkce), mRNA [NM_011104]	chr17	NM_011104
A_51_P433450	Krt17	keratin 17	Mus musculus keratin 17 (Krt17), mRNA [NM_010663]	chr11	NM_010663
A_51_P255387	Med31	mediator of RNA polymerase II transcription, subunit 31 homolog (yeast)	Mus musculus mediator of RNA polymerase II transcription, subunit 31 homolog (yeast) (Med31), mRNA [NM_026068]	chr11	NM_026068
A_51_P349008	Ptges2	prostaglandin E synthase 2	Mus musculus prostaglandin E synthase 2 (Ptges2), mRNA [NM_133783]	chr2	NM_133783
A_52_P364820	Rint1	RAD50 interactor 1	Mus musculus adult male cerebellum cDNA, RIKEN full-length enriched library, clone:1500019C06 product:unclassifiable, full insert sequence. [AK005284]	chr5	AK005284
A_51_P256842	Yif1b	Yip1 interacting factor homolog B (S. cerevisiae)	Mus musculus Yip1 interacting factor homolog B (S. cerevisiae) (Yif1b), transcript variant 1, mRNA [NM_029887]	chr7	NM_029887
A_52_P340692	Obfc1	oligonucleotide/oligosaccharide-binding fold containing 1	Mus musculus oligonucleotide/oligosaccharide-binding fold containing 1 (Obfc1), mRNA [NM_175360]	chr19	NM_175360
A_51_P199266			Mus musculus mRNA for RCK, complete cds. [D50494]	chr17	D50494
A_52_P351418	Sgsm3	small G protein signaling modulator 3	Mus musculus small G protein signaling modulator 3 (Sgsm3), mRNA [NM_134091]	chr15	NM_134091
A_52_P971238	1700048G13Rik	RIKEN cDNA 1700048G13 gene	Mus musculus adult male testis cDNA, RIKEN full-length enriched library, clone:1700048G13 product:unclassifiable, full insert sequence. [AK018852]	chr16	AK018852
A_51_P504065	Spa17	sperm autoantigenic protein 17	Mus musculus sperm autoantigenic protein 17 (Spa17), mRNA [NM_011449]	chr9	NM_011449
A_51_P450394
A_51_P341832	Nthl1	nth (endonuclease III)-like 1 (E.coli)	Mus musculus nth (endonuclease III)-like 1 (E.coli) (Nthl1), mRNA [NM_008743]	chr17	NM_008743
[truncated: 3,108 more rows]

## Sheet: Up-regulated in Extraembryoni
Overlapping among the 3 groups (4 probes)
ProbeName	GeneSymbol	GeneName	Description	Chromosome Number_Avadis_	GenbankAccession
A_51_P494248	1110001M07Rik	RIKEN cDNA 1110001M07 gene	Mus musculus 18-day embryo whole body cDNA, RIKEN full-length enriched library, clone:1110001M07 product:unclassifiable, full insert sequence. [AK003247]	chr18	AK003247
A_52_P312595			B0961E06-5 NIA Mouse Unfertilized Egg cDNA Library (Long 1) Mus musculus cDNA clone NIA:B0961E06 IMAGE:30478133 5', mRNA sequence [CF914273]	chr17	CF914273
A_52_P212580	Suv420h1	suppressor of variegation 4-20 homolog 1 (Drosophila)	Mus musculus suppressor of variegation 4-20 homolog 1 (Drosophila) (Suv420h1), transcript variant 7, mRNA [NM_001167884]	chr19	NM_001167884
A_52_P502828	Pde2a	phosphodiesterase 2A, cGMP-stimulated	Mus musculus phosphodiesterase 2A, cGMP-stimulated (Pde2a), transcript variant 2, mRNA [NM_001008548]	chr7	NM_001008548
Overlapping between CC and FC (9 probes)
ProbeName	GeneSymbol	GeneName	Description	Chromosome Number_Avadis_	GenbankAccession
A_52_P398211				chr1
A_52_P611771			RIKEN cDNA 5133400J02 gene [Source:MGI Symbol;Acc:MGI:1918547] [ENSMUST00000143209]	chr11	AK017220
A_51_P252947	Mapk8ip1	mitogen-activated protein kinase 8 interacting protein 1	Mus musculus mitogen-activated protein kinase 8 interacting protein 1 (Mapk8ip1), transcript variant 1, mRNA [NM_011162]	chr2	NM_011162
A_52_P762514	Sucla2	succinate-Coenzyme A ligase, ADP-forming, beta subunit	succinate-Coenzyme A ligase, ADP-forming, beta subunit [Source:MGI Symbol;Acc:MGI:1306775] [ENSMUST00000162723]	chr14	AK016060
A_52_P283368			predicted gene 10088 [Source:MGI Symbol;Acc:MGI:3641695] [ENSMUST00000074116]	chr16	XM_001480808
A_52_P756921
A_51_P425642	Grasp	GRP1 (general receptor for phosphoinositides 1)-associated scaffold protein	Mus musculus GRP1 (general receptor for phosphoinositides 1)-associated scaffold protein (Grasp), mRNA [NM_019518]	chr15	NM_019518
A_52_P47432	Zswim5	zinc finger, SWIM domain containing 5	Mus musculus zinc finger, SWIM domain containing 5 (Zswim5), mRNA [NM_001029912]	chr4	NM_001029912
A_52_P296311				chr2
Overlapping between CC and SC (6 probes)
ProbeName	GeneSymbol	GeneName	Description	Chromosome Number_Avadis_	GenbankAccession
A_51_P193161			Mus musculus cDNA clone IMAGE:4988615. [BC024537]	chrX	BC024537
A_52_P915307			Mus musculus 15 days embryo male testis cDNA, RIKEN full-length enriched library, clone:8030457O12 product:cytosolic 5' nucleotidase, type 1A, full insert sequence. [AK033194]	chrX	AK033194
A_51_P390857			Mus musculus 2 days pregnant adult female ovary cDNA, RIKEN full-length enriched library, clone:E330020P21 product:unclassifiable, full insert sequence. [AK054376]	chr16	AK054376
A_51_P484832	Ppm1g	protein phosphatase 1G (formerly 2C), magnesium-dependent, gamma isoform	Mus musculus protein phosphatase 1G (formerly 2C), magnesium-dependent, gamma isoform (Ppm1g), mRNA [NM_008014]	chr5	NM_008014
A_52_P619287	Gm2373	predicted gene 2373	PREDICTED: Mus musculus predicted gene 2373, transcript variant 1 (Gm2373), partial miscRNA [XR_105574]	chr13	XR_105574
A_52_P453276	Mid1	midline 1	midline 1 [Source:MGI Symbol;Acc:MGI:1100537] [ENSMUST00000149258]	chrX	AY540038
Overlapping between FC and SC (23 probes)
ProbeName	GeneSymbol	GeneName	Description	Chromosome Number_Avadis_	GenbankAccession
A_51_P266521	Cdk2	cyclin-dependent kinase 2	Mus musculus cyclin-dependent kinase 2 (Cdk2), transcript variant 2, mRNA [NM_016756]	chr10	NM_016756
A_52_P17306				chr7
A_51_P367150	Zfp295	zinc finger protein 295	Mus musculus zinc finger protein 295 (Zfp295), transcript variant 1, mRNA [NM_175428]	chr16	NM_175428
A_51_P484599	1700020C07Rik	RIKEN cDNA 1700020C07 gene	Mus musculus RIKEN cDNA 1700020C07 gene (1700020C07Rik), mRNA [NM_029370]	chr2	NM_029370
A_52_P236528	4930431P19Rik	RIKEN cDNA 4930431P19 gene	Mus musculus 13 days embryo male testis cDNA, RIKEN full-length enriched library, clone:6030464A17 product:similar to GENERAL TRANSCRIPTION FACTOR [Homo sapiens], full insert sequence. [AK031634]	chr7	AK031634
A_52_P401475	Ubxn4	UBX domain protein 4	Mus musculus UBX domain protein 4 (Ubxn4), mRNA [NM_026390]	chr1	NM_026390
A_52_P125523	Gm13152	predicted gene 13152	Mus musculus predicted gene 13152 (Gm13152), mRNA [NM_001039209]	chr4	NM_001039209
A_51_P151675
A_52_P68244				chr14
A_51_P125096	0610037P05Rik	RIKEN cDNA 0610037P05 gene	Mus musculus RIKEN cDNA 0610037P05 gene (0610037P05Rik), mRNA [NM_025345]	chr16	NM_025345
A_52_P851101			Mus musculus adult male medulla oblongata cDNA, RIKEN full-length enriched library, clone:6330504I23 product:unclassifiable, full insert sequence. [AK031941]	chrX	AK031941
A_52_P59654	Plk4	polo-like kinase 4 (Drosophila)	polo-like kinase 4 (Drosophila) [Source:MGI Symbol;Acc:MGI:101783] [ENSMUST00000168363]	chr3	AK045082
A_52_P195535	2210418O10Rik	RIKEN cDNA 2210418O10 gene	Mus musculus RIKEN cDNA 2210418O10 gene, mRNA (cDNA clone IMAGE:6400715). [BC048160]	chr2	BC048160
A_52_P732529	Taf9	TAF9 RNA polymerase II, TATA box binding protein (TBP)-associated factor	Mus musculus TAF9 RNA polymerase II, TATA box binding protein (TBP)-associated factor (Taf9), transcript variant 3, mRNA [NM_001015889]	chr19	NM_001015889
A_51_P271074	Sft2d1	SFT2 domain containing 1	Mus musculus SFT2 domain containing 1 (Sft2d1), mRNA [NM_134114]	chr17	NM_134114
A_52_P312371	Zfp345	zinc finger protein 345	Mus musculus zinc finger protein 345 (Zfp345), mRNA [NM_001034900]	chr2	NM_001034900
A_52_P238902	1200011M11Rik	RIKEN cDNA 1200011M11 gene	Mus musculus RIKEN cDNA 1200011M11 gene (1200011M11Rik), mRNA [NM_024262]	chr11	NM_024262
A_52_P1183904	Zfp273	zinc finger protein 273	Mus musculus zinc finger protein 273 (Zfp273), mRNA [NM_198322]	chr13	NM_198322
A_52_P202142	Sv2a	synaptic vesicle glycoprotein 2 a	Mus musculus synaptic vesicle glycoprotein 2 a (Sv2a), mRNA [NM_022030]	chr3	NM_022030
A_51_P231364	Sepsecs	Sep (O-phosphoserine) tRNA:Sec (selenocysteine) tRNA synthase	Mus musculus 2 days neonate thymus thymic cells cDNA, RIKEN full-length enriched library, clone:E430005G07 product:unclassifiable, full insert sequence. [AK088165]	chr5	AK088165
A_52_P213207	Arhgap19	Rho GTPase activating protein 19	Mus musculus Rho GTPase activating protein 19 (Arhgap19), transcript variant 1, mRNA [NM_027667]	chr19	NM_027667
A_51_P310896	Pfkl	phosphofructokinase, liver, B-type	Mus musculus phosphofructokinase, liver, B-type (Pfkl), mRNA [NM_008826]	chr10	NM_008826
A_51_P460622
Non-overlapping in CC (175 probes)
ProbeName	GeneSymbol	GeneName	Description	Chromosome Number_Avadis_	GenbankAccession
A_51_P401797	Mmp9	matrix metallopeptidase 9	Mus musculus matrix metallopeptidase 9 (Mmp9), mRNA [NM_013599]	chr2	NM_013599
A_52_P326245	Tor1aip2	torsin A interacting protein 2	torsin A interacting protein 2 [Source:MGI Symbol;Acc:MGI:3582695] [ENSMUST00000128941]	chr1	AK042984
A_52_P75808	Fam177a	family with sequence similarity 177, member A	Mus musculus 16 days neonate heart cDNA, RIKEN full-length enriched library, clone:D830016P21 product:phosphatase subunit gene g4-1, full insert sequence. [AK052876]	chr12	AK052876
A_51_P235123	Nfkbie	nuclear factor of kappa light polypeptide gene enhancer in B-cells inhibitor, epsilon	Mus musculus nuclear factor of kappa light polypeptide gene enhancer in B-cells inhibitor, epsilon (Nfkbie), mRNA [NM_008690]	chr17	NM_008690
A_51_P174158	Irs3	insulin receptor substrate 3	Mus musculus insulin receptor substrate 3 (Irs3), mRNA [NM_010571]	chr5	NM_010571
A_52_P681016	Gm10759	predicted gene 10759	Mus musculus hypothetical protein (Arzc) mRNA, complete cds. [AY344585]	chr13	AY344585
A_51_P387913	Cox17	cytochrome c oxidase, subunit XVII assembly protein homolog (yeast)	AGENCOURT_10230668 NIH_MGC_143 Mus musculus cDNA clone IMAGE:6583112 5', mRNA sequence [BU555670]		BU555670
A_51_P268131	1700017B05Rik	RIKEN cDNA 1700017B05 gene	Mus musculus 0 day neonate head cDNA, RIKEN full-length enriched library, clone:4831433E19 product:unclassifiable, full insert sequence. [AK029230]	chr9	AK029230
A_51_P323248	Sdc4	syndecan 4	Mus musculus syndecan 4 (Sdc4), mRNA [NM_011521]	chr2	NM_011521
A_52_P578347	Drosha	drosha, ribonuclease type III	Mus musculus drosha, ribonuclease type III (Drosha), transcript variant 2, mRNA [NM_026799]	chr15	NM_026799
A_51_P344668	Rab23	RAB23, member RAS oncogene family	Mus musculus RAB23, member RAS oncogene family (Rab23), transcript variant 1, mRNA [NM_008999]	chr1	NM_008999
A_52_P430179	Plekha6	pleckstrin homology domain containing, family A member 6	Mus musculus pleckstrin homology domain containing, family A member 6 (Plekha6), transcript variant 1, mRNA [NM_182930]	chr1	NM_182930
A_51_P355753	Hic1	hypermethylated in cancer 1	Mus musculus hypermethylated in cancer 1 (Hic1), transcript variant 1, mRNA [NM_010430]	chr11	NM_010430
A_52_P899517			Mus musculus 7 days neonate cerebellum cDNA, RIKEN full-length enriched library, clone:A730099H18 product:unclassifiable, full insert sequence. [AK043488]	chrX	AK043488
A_51_P328890	Tekt1	tektin 1	Mus musculus tektin 1 (Tekt1), mRNA [NM_011569]	chr11	NM_011569
A_51_P477229	Olfr780	olfactory receptor 780	Mus musculus olfactory receptor 780 (Olfr780), mRNA [NM_146284]	chr10	NM_146284
A_52_P467140	Snd1	staphylococcal nuclease and tudor domain containing 1	Mus musculus staphylococcal nuclease and tudor domain containing 1 (Snd1), mRNA [NM_019776]	chr6	NM_019776
A_52_P507214	Mmp9	matrix metallopeptidase 9	Mus musculus matrix metallopeptidase 9 (Mmp9), mRNA [NM_013599]	chr2	NM_013599
A_52_P514407	Klra15	killer cell lectin-like receptor, subfamily A, member 15	Mus musculus killer cell lectin-like receptor, subfamily A, member 15 (Klra15), mRNA [NM_013793]		NM_013793
A_52_P121135	4930534B04Rik	RIKEN cDNA 4930534B04 gene	RIKEN cDNA 4930534B04 gene [Source:MGI Symbol;Acc:MGI:1922466] [ENSMUST00000127866]	chr12	AK033284
A_51_P320022	Atp10a	ATPase, class V, type 10A	Mus musculus ATPase, class V, type 10A (Atp10a), mRNA [NM_009728]	chr7	NM_009728
A_52_P583399
A_52_P515247	Arhgdib	Rho, GDP dissociation inhibitor (GDI) beta	Mus musculus Rho, GDP dissociation inhibitor (GDI) beta (Arhgdib), mRNA [NM_007486]	chr6	NM_007486
A_52_P145914	Slc38a10	solute carrier family 38, member 10	Mus musculus solute carrier family 38, member 10 (Slc38a10), transcript variant 1, mRNA [NM_024249]	chr11	NM_024249
A_51_P272897	4922501C03Rik	RIKEN cDNA 4922501C03 gene	Mus musculus 16 days neonate thymus cDNA, RIKEN full-length enriched library, clone:A130062J15 product:unclassifiable, full insert sequence. [AK037916]	chr9	AK037916
A_51_P456952	Il2rg	interleukin 2 receptor, gamma chain	Mus musculus interleukin 2 receptor, gamma chain (Il2rg), mRNA [NM_013563]	chrX	NM_013563
A_52_P52803	Hspa1b	heat shock protein 1B	Mus musculus heat shock protein 1B (Hspa1b), mRNA [NM_010478]	chr17	NM_010478
A_52_P684813	Aars	alanyl-tRNA synthetase	alanyl-tRNA synthetase [Source:MGI Symbol;Acc:MGI:2384560] [ENSMUST00000154546]	chr8	AK052744
A_51_P459550	Commd7	COMM domain containing 7	Mus musculus COMM domain containing 7 (Commd7), transcript variant 2, mRNA [NM_001195390]	chr2	NM_001195390
A_52_P340196	Mfn1	mitofusin 1	Mus musculus mitofusin 1, mRNA (cDNA clone IMAGE:5050592), partial cds. [BC047050]	chr3	BC047050
A_52_P46437	Lrrc49	leucine rich repeat containing 49	Mus musculus leucine rich repeat containing 49 (Lrrc49), transcript variant 2, mRNA [NM_145616]	chr9	NM_145616
A_52_P477836	Capza2	capping protein (actin filament) muscle Z-line, alpha 2	capping protein (actin filament) muscle Z-line, alpha 2 [Source:MGI Symbol;Acc:MGI:106222] [ENSMUST00000156701]	chr6	AK031551
A_51_P223724	Khdrbs2	KH domain containing, RNA binding, signal transduction associated 2	Mus musculus KH domain containing, RNA binding, signal transduction associated 2 (Khdrbs2), mRNA [NM_133235]	chr1	NM_133235
A_51_P507429	Olfr1156	olfactory receptor 1156	Mus musculus olfactory receptor 1156 (Olfr1156), mRNA [NM_146817]	chr2	NM_146817
A_51_P451986	A830021K08Rik	RIKEN cDNA A830021K08 gene	Mus musculus 10 days neonate cortex cDNA, RIKEN full-length enriched library, clone:A830021K08 product:hypothetical protein, full insert sequence. [AK043702]	chr14	AK043702
A_52_P309166	St6galnac5	ST6 (alpha-N-acetyl-neuraminyl-2,3-beta-galactosyl-1,3)-N-acetylgalactosaminide alpha-2,6-sialyltransferase 5	Mus musculus ST6 (alpha-N-acetyl-neuraminyl-2,3-beta-galactosyl-1,3)-N-acetylgalactosaminide alpha-2,6-sialyltransferase 5 (St6galnac5), mRNA [NM_012028]	chr3	NM_012028
A_51_P471258			GB
A_52_P457967	Trerf1	transcriptional regulating factor 1	Mus musculus transcriptional regulating factor 1 (Trerf1), transcript variant 2, mRNA [NM_172622]	chr17	NM_172622
A_51_P167562	Erdr1	erythroid differentiation regulator 1	Mus musculus erythroid differentiation regulator 1 (Erdr1), mRNA [NM_133362]		NM_133362
A_52_P107634	Ssb	Sjogren syndrome antigen B	Mus musculus 2 days neonate thymus thymic cells cDNA, RIKEN full-length enriched library, clone:E430014C08 product:Sjogren syndrome antigen B, full insert sequence. [AK088370]	chr2	AK088370
A_52_P624648	Cflar	CASP8 and FADD-like apoptosis regulator	Mus musculus mRNA for CASH alpha protein. [Y14041]	chr1	Y14041
A_52_P115191
A_52_P461722	Prdm4	PR domain containing 4	Mus musculus PR domain containing 4 (Prdm4), mRNA [NM_181650]	chr10	NM_181650
A_51_P383689	Fkbp5	FK506 binding protein 5	Mus musculus FK506 binding protein 5 (Fkbp5), mRNA [NM_010220]	chr17	NM_010220
A_52_P489999	Gm10151	predicted gene 10151	Mus musculus clone NIA:C0627A08 unknown mRNA. [AY512921]	chr4	AY512921
A_52_P772918	Larp1	La ribonucleoprotein domain family, member 1	Mus musculus La ribonucleoprotein domain family, member 1 (Larp1), mRNA [NM_028451]	chr11	NM_028451
A_51_P424275	Mt4	metallothionein 4	Mus musculus metallothionein 4 (Mt4), mRNA [NM_008631]	chr8	NM_008631
A_51_P348280	Il17ra	interleukin 17 receptor A	Mus musculus interleukin 17 receptor A (Il17ra), mRNA [NM_008359]	chr6	NM_008359
A_52_P197007	Axin1	axin 1	Mus musculus axin 1 (Axin1), transcript variant 2, mRNA [NM_009733]	chr17	NM_009733
A_52_P675157	Acp5	acid phosphatase 5, tartrate resistant	Mus musculus acid phosphatase 5, tartrate resistant (Acp5), transcript variant 3, mRNA [NM_007388]	chr9	NM_007388
A_51_P507669	Rn18s	18S ribosomal RNA	Mus musculus 18S ribosomal RNA (Rn18s), ribosomal RNA [NR_003278]	chr17	NR_003278
A_52_P533724	Ino80	INO80 homolog (S. cerevisiae)	Mus musculus INO80 homolog (S. cerevisiae) (Ino80), mRNA [NM_026574]	chr2	NM_026574
A_52_P568200			Mus musculus cDNA clone MGC:67258 IMAGE:6413648, complete cds. [BC057602]		BC057602
A_51_P193536	Ccs	copper chaperone for superoxide dismutase	Mus musculus copper chaperone for superoxide dismutase (Ccs), mRNA [NM_016892]	chr19	NM_016892
A_51_P179864	Prkx	protein kinase, X-linked	Mus musculus protein kinase, X-linked (Prkx), mRNA [NM_016979]	chrX	NM_016979
A_52_P208710			Mus musculus 16 days neonate thymus cDNA, RIKEN full-length enriched library, clone:A130091N03 product:unclassifiable, full insert sequence. [AK038277]	chr3	AK038277
A_51_P339038	Gprc6a	G protein-coupled receptor, family C, group 6, member A	Mus musculus G protein-coupled receptor, family C, group 6, member A (Gprc6a), mRNA [NM_153071]	chr10	NM_153071
A_52_P543855	Ntm	neurotrimin	Mus musculus neurotrimin (Ntm), mRNA [NM_172290]	chr9	NM_172290
A_52_P597323	Ssh1	slingshot homolog 1 (Drosophila)	slingshot homolog 1 (Drosophila) [Source:MGI Symbol;Acc:MGI:2686240] [ENSMUST00000112298]	chr5	AK173144
A_51_P325457	Rgs18	regulator of G-protein signaling 18	Mus musculus regulator of G-protein signaling 18 (Rgs18), mRNA [NM_022881]	chr1	NM_022881
A_52_P89025	Rassf4	Ras association (RalGDS/AF-6) domain family member 4	Mus musculus Ras association (RalGDS/AF-6) domain family member 4, mRNA (cDNA clone MGC:27537 IMAGE:4459337), complete cds. [BC023245]	chr6	BC023245
A_52_P93969	Arf6	ADP-ribosylation factor 6	Mus musculus ADP-ribosylation factor 6 (Arf6), mRNA [NM_007481]	chr12	NM_007481
A_52_P638459	Ccl5	chemokine (C-C motif) ligand 5	Mus musculus chemokine (C-C motif) ligand 5 (Ccl5), mRNA [NM_013653]	chr11	NM_013653
A_52_P56876			Mus musculus 16 days neonate cerebellum cDNA, RIKEN full-length enriched library, clone:9630028D01 product:hypothetical Tyrosine-rich region profile containing protein, full insert sequence. [AK036030]	chr5	AK036030
A_52_P94983	Pla2g5	phospholipase A2, group V	Mus musculus phospholipase A2, group V (Pla2g5), transcript variant 2, mRNA [NM_011110]	chr4	NM_011110
A_51_P164686	Rrbp1	ribosome binding protein 1	Mus musculus ribosome binding protein 1 (Rrbp1), transcript variant 2, mRNA [NM_133626]	chr2	NM_133626
A_52_P89567	Rhob	ras homolog gene family, member B	Mus musculus ras homolog gene family, member B (Rhob), mRNA [NM_007483]	chr12	NM_007483
A_51_P481052	Aen	apoptosis enhancing nuclease	Mus musculus apoptosis enhancing nuclease (Aen), transcript variant 1, mRNA [NM_026531]	chr7	NM_026531
A_51_P165500			Mus musculus 9 days embryo whole body cDNA, RIKEN full-length enriched library, clone:D030051G13 product:unclassifiable, full insert sequence. [AK083594]	chr5	AK083594
A_52_P1149257	Gm14207	predicted gene 14207	Mus musculus predicted gene 14207 (Gm14207), non-coding RNA [NR_030683]	chr2	NR_030683
A_52_P207654			Q8VEL1_MOUSE (Q8VEL1) Erythroid differentiation regulator 1, partial (19%) [TC1655445]
A_51_P180061	Als2	amyotrophic lateral sclerosis 2 (juvenile) homolog (human)	Mus musculus amyotrophic lateral sclerosis 2 (juvenile) homolog (human) (Als2), transcript variant 1, mRNA [NM_028717]	chr1	NM_028717
A_52_P770640	LOC100047044	hypothetical protein LOC100047044	Mus musculus adult male brain UNDEFINED_CELL_LINE cDNA, RIKEN full-length enriched library, clone:M5C1091A08 product:unclassifiable, full insert sequence. [AK147615]	chr3	AK147615
A_52_P98581	Pla2g3	phospholipase A2, group III	phospholipase A2, group III [Source:MGI Symbol;Acc:MGI:2444945] [ENSMUST00000044682]	chr11	AK081075
A_51_P490997	Gas2l1	growth arrest-specific 2 like 1	M.musculus mRNA polyA site sequence. [M89786]		M89786
A_51_P386562	Ebf2	early B-cell factor 2	Mus musculus early B-cell factor 2 (Ebf2), mRNA [NM_010095]	chr14	NM_010095
A_51_P176811	Tspan10	tetraspanin 10	Mus musculus tetraspanin 10 (Tspan10), mRNA [NM_145363]	chr11	NM_145363
A_52_P834956	Taf5	TAF5 RNA polymerase II, TATA box binding protein (TBP)-associated factor	Mus musculus adult male cecum cDNA, RIKEN full-length enriched library, clone:9130204C11 product:hypothetical Alanine-rich region containing protein, full insert sequence. [AK033633]	chr19	AK033633
A_52_P180152	LOC100504389	hypothetical LOC100504389	PREDICTED: Mus musculus hypothetical LOC100504389 (LOC100504389), partial miscRNA [XR_105154]	chr7	XR_105154
A_51_P330677	Slc35e1	solute carrier family 35, member E1	Mus musculus solute carrier family 35, member E1 (Slc35e1), mRNA [NM_177766]	chr8	NM_177766
A_51_P266928	Tmem71	transmembrane protein 71	Mus musculus transmembrane protein 71 (Tmem71), mRNA [NM_172514]	chr15	NM_172514
A_52_P268497	4930471D02Rik	RIKEN cDNA 4930471D02 gene	PREDICTED: Mus musculus RIKEN cDNA 4930471D02 gene (4930471D02Rik), partial miscRNA [XR_105372]	chr10	XR_105372
A_52_P340187	Pon2	paraoxonase 2	paraoxonase 2 [Source:MGI Symbol;Acc:MGI:106687] [ENSMUST00000047700]	chr6	BC021887
A_52_P71075	Tnik	TRAF2 and NCK interacting kinase	Mus musculus adult male corpus striatum cDNA, RIKEN full-length enriched library, clone:C030033H18 product:TRAF2 and NCK interacting kinase, full insert sequence. [AK140732]	chr3	AK140732
A_52_P1060370			Mus musculus 16 days embryo head cDNA, RIKEN full-length enriched library, clone:C130035L18 product:unclassifiable, full insert sequence. [AK048116]	chr16	AK048116
A_52_P980948				chr7
A_52_P571109	Olfr1285	olfactory receptor 1285	olfactory receptor 1285 [Source:MGI Symbol;Acc:MGI:3031119] [ENSMUST00000150164]	chr2	XM_001481325
A_52_P366251	Dock5	dedicator of cytokinesis 5	Mus musculus dedicator of cytokinesis 5 (Dock5), mRNA [NM_177780]	chr14	NM_177780
A_52_P246703	Ak7	adenylate kinase 7	Mus musculus adenylate kinase 7 (Ak7), mRNA [NM_030187]	chr12	NM_030187
A_51_P441622	Adcy7	adenylate cyclase 7	Mus musculus adenylate cyclase 7 (Adcy7), transcript variant 1, mRNA [NM_007406]	chr8	NM_007406
A_52_P199169	Rap1gds1	RAP1, GTP-GDP dissociation stimulator 1	Mus musculus 12 days embryo eyeball cDNA, RIKEN full-length enriched library, clone:D230048N11 product:SIMILAR TO RAP1, GTP-GDP DISSOCIATION STIMULATOR 1 homolog [Mus musculus], full insert sequence. [AK052125]	chr3	AK052125
A_52_P110982	App	amyloid beta (A4) precursor protein	Mus musculus 0 day neonate lung cDNA, RIKEN full-length enriched library, clone:E030013M08 product:unclassifiable, full insert sequence. [AK086946]	chr16	AK086946
A_52_P570288	Syncrip	synaptotagmin binding, cytoplasmic RNA interacting protein	Mus musculus synaptotagmin binding, cytoplasmic RNA interacting protein (Syncrip), transcript variant 1, mRNA [NM_019666]	chr9	NM_019666
A_51_P244543	2610507B11Rik	RIKEN cDNA 2610507B11 gene	Mus musculus RIKEN cDNA 2610507B11 gene (2610507B11Rik), mRNA [NM_001002004]	chr11	NM_001002004
A_52_P619359			Q7M070_MOUSE (Q7M070) Filaggrin, partial (7%) [TC1601283]	chr12
A_51_P280446	Sdf2l1	stromal cell-derived factor 2-like 1	Mus musculus stromal cell-derived factor 2-like 1 (Sdf2l1), mRNA [NM_022324]	chr16	NM_022324
A_51_P298837	Spock1	sparc/osteonectin, cwcv and kazal-like domains proteoglycan 1	Mus musculus sparc/osteonectin, cwcv and kazal-like domains proteoglycan 1 (Spock1), transcript variant 1, mRNA [NM_009262]	chr13	NM_009262
A_51_P286431			predicted gene 15247 [Source:MGI Symbol;Acc:MGI:3705183] [ENSMUST00000124513]	chrX	AK019053
A_52_P541161	Rgs18	regulator of G-protein signaling 18	Mus musculus regulator of G-protein signaling 18 (Rgs18), mRNA [NM_022881]	chr1	NM_022881
A_51_P164064	Disc1	disrupted in schizophrenia 1	Mus musculus disrupted in schizophrenia 1 (Disc1), transcript variant 1, mRNA [NM_174854]	chr8	NM_174854
A_52_P396974	Sfswap	splicing factor, suppressor of white-apricot homolog (Drosophila)	Mus musculus splicing factor, arginine/serine-rich 8, mRNA (cDNA clone IMAGE:6831144), partial cds. [BC057314]	chr5	BC057314
A_52_P282171	Sox6	SRY-box containing gene 6	Mus musculus SRY-box containing gene 6 (Sox6), transcript variant 1, mRNA [NM_011445]	chr7	NM_011445
A_52_P380263	Podxl	podocalyxin-like	Mus musculus podocalyxin-like (Podxl), mRNA [NM_013723]	chr6	NM_013723
A_52_P207163	Eda2r	ectodysplasin A2 receptor	Mus musculus ectodysplasin A2 receptor (Eda2r), transcript variant 3, mRNA [NM_001161433]	chrX	NM_001161433
A_52_P820024			Mus musculus adult male urinary bladder cDNA, RIKEN full-length enriched library, clone:9530026E24 product:unclassifiable, full insert sequence. [AK079202]	chr10	AK079202
A_52_P915626			Mus musculus 0 day neonate eyeball cDNA, RIKEN full-length enriched library, clone:E130317E12 product:unclassifiable, full insert sequence. [AK053873]	chrX	AK053873
A_51_P209697	Atcay	ataxia, cerebellar, Cayman type homolog (human)	Mus musculus ataxia, cerebellar, Cayman type homolog (human) (Atcay), mRNA [NM_178662]	chr10	NM_178662
A_51_P398423	Trpm5	transient receptor potential cation channel, subfamily M, member 5	Mus musculus transient receptor potential cation channel, subfamily M, member 5 (Trpm5), mRNA [NM_020277]	chr7	NM_020277
A_51_P335460	Scin	scinderin	Mus musculus scinderin (Scin), transcript variant 2, mRNA [NM_009132]	chr12	NM_009132
A_51_P425573	Cep120	centrosomal protein 120	Mus musculus centrosomal protein 120 (Cep120), mRNA [NM_178686]	chr18	NM_178686
A_52_P312826	Rtf1	Rtf1, Paf1/RNA polymerase II complex component, homolog (S. cerevisiae)	Mus musculus Rtf1, Paf1/RNA polymerase II complex component, homolog (S. cerevisiae) (Rtf1), mRNA [NM_030112]	chr2	NM_030112
A_52_P532323	Marveld2	MARVEL (membrane-associating) domain containing 2	Mus musculus MARVEL (membrane-associating) domain containing 2 (Marveld2), transcript variant 1, mRNA [NM_001038602]	chr13	NM_001038602
A_51_P288479	Slc25a29	solute carrier family 25 (mitochondrial carrier, palmitoylcarnitine transporter), member 29	Mus musculus solute carrier family 25 (mitochondrial carrier, palmitoylcarnitine transporter), member 29 (Slc25a29), nuclear gene encoding mitochondrial protein, mRNA [NM_181328]	chr12	NM_181328
A_52_P1027961	Gm5086	predicted gene 5086	Mus musculus adult male corpora quadrigemina cDNA, RIKEN full-length enriched library, clone:B230311A21 product:unclassifiable, full insert sequence. [AK045784]	chr13	AK045784
A_52_P107234	Prpf39	PRP39 pre-mRNA processing factor 39 homolog (yeast)	Mus musculus PRP39 pre-mRNA processing factor 39 homolog (yeast) (Prpf39), mRNA [NM_177806]	chr12	NM_177806
A_52_P657286	Trim39	tripartite motif-containing 39	Mus musculus tripartite motif-containing 39 (Trim39), transcript variant 1, mRNA [NM_024468]	chr17	NM_024468
A_52_P276776	Als2	amyotrophic lateral sclerosis 2 (juvenile) homolog (human)	Mus musculus amyotrophic lateral sclerosis 2 (juvenile) homolog (human) (Als2), transcript variant 1, mRNA [NM_028717]	chr1	NM_028717
A_52_P622941	Slc25a37	solute carrier family 25, member 37	Mus musculus 12 days embryo embryonic body between diaphragm region and neck cDNA, RIKEN full-length enriched library, clone:9430065F12 product:MITOCHONDRIAL CARRIER-LIKE PROTEIN homolog [Mus musculus], full insert sequence. [AK034948]	chr14	AK034948
A_51_P353663	Cdc26	cell division cycle 26	cell division cycle 26 [Source:MGI Symbol;Acc:MGI:1913690] [ENSMUST00000134727]	chr4	AK135556
A_51_P136181			Mus musculus 10 days neonate cerebellum cDNA, RIKEN full-length enriched library, clone:B930092A07 product:unclassifiable, full insert sequence. [AK047573]	chr17	AK047573
A_52_P527917	Slc16a10	solute carrier family 16 (monocarboxylic acid transporters), member 10	Mus musculus solute carrier family 16 (monocarboxylic acid transporters), member 10 (Slc16a10), transcript variant 2, mRNA [NM_028247]	chr10	NM_028247
A_51_P309727	Cyp11a1	cytochrome P450, family 11, subfamily a, polypeptide 1	Mus musculus cytochrome P450, family 11, subfamily a, polypeptide 1 (Cyp11a1), nuclear gene encoding mitochondrial protein, mRNA [NM_019779]	chr9	NM_019779
A_52_P574527	Zfp295	zinc finger protein 295	Mus musculus zinc finger protein 295 (Zfp295), transcript variant 1, mRNA [NM_175428]	chr16	NM_175428
A_52_P293222	Ppargc1b	peroxisome proliferative activated receptor, gamma, coactivator 1 beta	Mus musculus 3 days neonate thymus cDNA, RIKEN full-length enriched library, clone:A630086I18 product:unclassifiable, full insert sequence. [AK042378]	chr18	AK042378
A_52_P208787	B230217C12Rik	RIKEN cDNA B230217C12 gene	Mus musculus RIKEN cDNA B230217C12 gene (B230217C12Rik), mRNA [NM_001080935]	chr11	NM_001080935
A_52_P454361	Hars	histidyl-tRNA synthetase	Mus musculus 8 days embryo whole body cDNA, RIKEN full-length enriched library, clone:5730408P20 product:histidyl tRNA synthetase, full insert sequence. [AK077437]	chr18	AK077437
A_51_P254157	Gm9857	predicted gene 9857	Mus musculus adult male testis cDNA, RIKEN full-length enriched library, clone:1700010M06 product:hypothetical protein, full insert sequence. [AK005845]	chr3	AK005845
A_52_P515495	Sema4d	sema domain, immunoglobulin domain (Ig), transmembrane domain (TM) and short cytoplasmic domain, (semaphorin) 4D	Mus musculus sema domain, immunoglobulin domain (Ig), transmembrane domain (TM) and short cytoplasmic domain, (semaphorin) 4D (Sema4d), mRNA [NM_013660]	chr13	NM_013660
A_51_P143309	Olfr1337	olfactory receptor 1337	Mus musculus olfactory receptor 1337 (Olfr1337), mRNA [NM_146309]	chr4	NM_146309
A_52_P500711				chr15
A_52_P595561	Snx21	sorting nexin family member 21	Mus musculus sorting nexin family member 21 (Snx21), mRNA [NM_133924]	chr2	NM_133924
A_51_P394040	Allc	allantoicase	Mus musculus allantoicase, mRNA (cDNA clone MGC:124129 IMAGE:40046116), complete cds. [BC108957]	chr12	BC108957
A_52_P532349	Bmp2k	BMP2 inducible kinase	Mus musculus BMP2 inducible kinase (Bmp2k), mRNA [NM_080708]	chr5	NM_080708
A_52_P100650			BC005596 Miz1 protein {Mus musculus} (exp=-1; wgp=0; cg=0), partial (34%) [TC1634374]	chr18
A_51_P188023	Slc39a9	solute carrier family 39 (zinc transporter), member 9	Mus musculus 0 day neonate head cDNA, RIKEN full-length enriched library, clone:4833420C05 product:hypothetical DNA/RNA polymerases structure containing protein, full insert sequence. [AK014732]	chr12	AK014732
A_52_P30273	Aldh5a1	aldhehyde dehydrogenase family 5, subfamily A1	Mus musculus 12 days embryo spinal ganglion cDNA, RIKEN full-length enriched library, clone:D130059J11 product:succinate-semialdehyde dehydrogenase (EC 1.2.1.24) (fragment) homolog [Rattus norvegicus], full insert sequence. [AK051603]	chr13	AK051603
A_52_P205055				chr1
A_51_P314501	Lars2	leucyl-tRNA synthetase, mitochondrial	Mus musculus leucyl-tRNA synthetase, mitochondrial (Lars2), nuclear gene encoding mitochondrial protein, mRNA [NM_153168]	chr9	NM_153168
A_52_P407983	4930402H24Rik	RIKEN cDNA 4930402H24 gene	RIKEN cDNA 4930402H24 gene [Source:MGI Symbol;Acc:MGI:1923029] [ENSMUST00000144014]	chr2	AK015050
A_52_P124320	Khnyn	KH and NYN domain containing	Mus musculus adult male testis cDNA, RIKEN full-length enriched library, clone:4930512I01 product:unclassifiable, full insert sequence. [AK076856]	chr14	AK122247
A_51_P485531	Olfr291	olfactory receptor 291	Mus musculus olfactory receptor 291 (Olfr291), mRNA [NM_146415]	chr7	NM_146415
A_52_P497470	Zfyve26	zinc finger, FYVE domain containing 26	Mus musculus zinc finger, FYVE domain containing 26 (Zfyve26), mRNA [NM_001008550]	chr12	NM_001008550
A_52_P49233	Hif1an	hypoxia-inducible factor 1, alpha subunit inhibitor	Mus musculus hypoxia-inducible factor 1, alpha subunit inhibitor (Hif1an), mRNA [NM_176958]	chr19	NM_176958
A_51_P384441	Tmem201	transmembrane protein 201	Mus musculus transmembrane protein 201 (Tmem201), transcript variant 2, mRNA [NM_177672]	chr4	NM_177672
A_51_P265571	Adm	adrenomedullin	Mus musculus adrenomedullin (Adm), mRNA [NM_009627]	chr7	NM_009627
A_51_P236287	Safb	scaffold attachment factor B	Mus musculus scaffold attachment factor B (Safb), mRNA [NM_001163300]	chr17	NM_001163300
A_52_P89267	Gatsl2	GATS protein-like 2	GATS protein-like 2 [Source:MGI Symbol;Acc:MGI:1933384] [ENSMUST00000016088]	chr5	BC026208
A_51_P492141	Senp2	SUMO/sentrin specific peptidase 2	Mus musculus SUMO/sentrin specific peptidase 2 (Senp2), transcript variant 1, mRNA [NM_029457]	chr16	NM_029457
A_51_P179056	Olfr1424	olfactory receptor 1424	Mus musculus olfactory receptor 1424 (Olfr1424), mRNA [NM_146681]	chr19	NM_146681
A_51_P458816	Ube2b	ubiquitin-conjugating enzyme E2B, RAD6 homology (S. cerevisiae)	Mus musculus 10 days embryo whole body cDNA, RIKEN full-length enriched library, clone:2610301N02 product:unclassifiable, full insert sequence. [AK011961]	chr11	AK011961
A_52_P269225	Pole	polymerase (DNA directed), epsilon	Mus musculus 15 days embryo head cDNA, RIKEN full-length enriched library, clone:D930032B21 product:DNA polymerase epsilon, full insert sequence. [AK086490]	chr5	AK086490
A_51_P434227	Olfr700	olfactory receptor 700	Mus musculus olfactory receptor 700 (Olfr700), mRNA [NM_146600]	chr7	NM_146600
A_51_P309056	Cdh5	cadherin 5	Mus musculus cadherin 5 (Cdh5), mRNA [NM_009868]	chr8	NM_009868
A_52_P546343			predicted gene, 17441 [Source:MGI Symbol;Acc:MGI:4937075] [ENSMUST00000024745]	chr17
A_52_P113611	Scn5a	sodium channel, voltage-gated, type V, alpha	Mus musculus sodium channel, voltage-gated, type V, alpha (Scn5a), mRNA [NM_021544]	chr9	NM_021544
A_52_P627925	Usp36	ubiquitin specific peptidase 36	Mus musculus ubiquitin specific peptidase 36 (Usp36), mRNA [NM_001033528]	chr11	NM_001033528
A_52_P585764			predicted gene 5919 [Source:MGI Symbol;Acc:MGI:3645715] [ENSMUST00000170510]	chr9	AK085082
A_52_P224104	Calm1	calmodulin 1	Mus musculus calmodulin 1 (Calm1), mRNA [NM_009790]	chr12	NM_009790
A_52_P74368	Slc43a2	solute carrier family 43, member 2	Mus musculus solute carrier family 43, member 2 (Slc43a2), transcript variant 3, mRNA [NM_173388]	chr11	NM_173388
A_52_P1041424				chr11
A_52_P262124	Olfr1501	olfactory receptor 1501	Mus musculus olfactory receptor 1501 (Olfr1501), mRNA [NM_146633]	chr19	NM_146633
A_52_P237973	Olfr170	olfactory receptor 170	Mus musculus olfactory receptor 170 (Olfr170), mRNA [NM_146957]	chr16	NM_146957
A_52_P76236				chrX
A_51_P222359	Emilin1	elastin microfibril interfacer 1	Mus musculus elastin microfibril interfacer 1 (Emilin1), mRNA [NM_133918]	chr5	NM_133918
A_51_P253270			Mus musculus adult male urinary bladder cDNA, RIKEN full-length enriched library, clone:9530095D08 product:unclassifiable, full insert sequence. [AK035714]	chr14	AK035714
A_52_P464096	Eral1	Era (G-protein)-like 1 (E. coli)	Mus musculus adult male cecum cDNA, RIKEN full-length enriched library, clone:9130407C09 product:Era (G-protein)-like 1 (E. coli), full insert sequence. [AK018664]	chr11	AK018664
A_52_P85372	Chrm1	cholinergic receptor, muscarinic 1, CNS	Mus musculus cholinergic receptor, muscarinic 1, CNS (Chrm1), transcript variant 1, mRNA [NM_001112697]	chr19	NM_001112697
A_52_P1067686	Dbndd2	dysbindin (dystrobrevin binding protein 1) domain containing 2	Mus musculus dysbindin (dystrobrevin binding protein 1) domain containing 2 (Dbndd2), transcript variant 2, mRNA [NM_026797]	chr2	NM_026797
A_51_P441286	Ttc5	tetratricopeptide repeat domain 5	Mus musculus tetratricopeptide repeat domain 5 (Ttc5), transcript variant 2, mRNA [NM_177625]	chr14	NM_177625
A_51_P491853	Trip12	thyroid hormone receptor interactor 12	Mus musculus 12 days embryo male wolffian duct includes surrounding region cDNA, RIKEN full-length enriched library, clone:6720416K24 product:unclassifiable, full insert sequence. [AK032720]	chr1	AK032720
A_51_P457196	Sfrp4	secreted frizzled-related protein 4	Mus musculus secreted frizzled-related protein 4 (Sfrp4), mRNA [NM_016687]	chr13	NM_016687
A_52_P197965	Erdr1	erythroid differentiation regulator 1	Mus musculus mRNA for erythroid differentiation regulator (edr gene). [AJ539223]		AJ539223
A_51_P264411	Hsf2bp	heat shock transcription factor 2 binding protein	Mus musculus heat shock transcription factor 2 binding protein (Hsf2bp), mRNA [NM_028902]	chr17	NM_028902
A_51_P370615	Neurog2	neurogenin 2	Mus musculus neurogenin 2 (Neurog2), mRNA [NM_009718]	chr3	NM_009718
A_52_P110489	Satb1	special AT-rich sequence binding protein 1	Mus musculus 0 day neonate thymus cDNA, RIKEN full-length enriched library, clone:A430104A14 product:special AT-rich sequence binding protein 1, full insert sequence. [AK040502]	chr17	AK040502
Non-overlapping in FC (81 probes)
ProbeName	GeneSymbol	GeneName	Description	Chromosome Number_Avadis_	GenbankAccession
A_52_P351205
A_52_P941407
A_52_P58318	Mtrr	5-methyltetrahydrofolate-homocysteine methyltransferase reductase	Mus musculus 5-methyltetrahydrofolate-homocysteine methyltransferase reductase (Mtrr), mRNA [NM_172480]	chr13	NM_172480
A_52_P456257	Exoc4	exocyst complex component 4	exocyst complex component 4 [Source:MGI Symbol;Acc:MGI:1096376] [ENSMUST00000139132]	chr6	AK010695
A_52_P1082736	Gm4532	predicted gene 4532	Mus musculus predicted gene 4532 (Gm4532), non-coding RNA [NR_030674]	chr7	NR_030674
A_52_P462540				chr13
A_52_P593175	Rilpl1	Rab interacting lysosomal protein-like 1	Mus musculus adult male medulla oblongata cDNA, RIKEN full-length enriched library, clone:6330559I19 product:unclassifiable, full insert sequence. [AK018236]	chr5	AK018236
A_52_P716654			BB160619 RIKEN full-length enriched, 16 days neonate thymus Mus musculus cDNA clone A130054D13 3'. [BB160619]	chr16	BB160619
A_52_P150114				chr7
A_52_P519008	LOC100504661	hypothetical LOC100504661	PREDICTED: Mus musculus hypothetical LOC100504661 (LOC100504661), partial miscRNA [XR_105500]	chr12	XR_105500
A_52_P364386	Fbxl19	F-box and leucine-rich repeat protein 19	Mus musculus F-box and leucine-rich repeat protein 19 (Fbxl19), mRNA [NM_172748]	chr7	NM_172748
A_52_P617619	Fbrs	fibrosin	Mus musculus 16 days neonate thymus cDNA, RIKEN full-length enriched library, clone:A130066O17 product:CDNA FLJ12489 FIS, CLONE NT2RM2001588 homolog [Homo sapiens], full insert sequence. [AK037952]	chr7	AK037952
A_52_P111715	Galnt6	UDP-N-acetyl-alpha-D-galactosamine:polypeptide N-acetylgalactosaminyltransferase 6	Mus musculus UDP-N-acetyl-alpha-D-galactosamine:polypeptide N-acetylgalactosaminyltransferase 6 (Galnt6), transcript variant 2, mRNA [NM_172451]	chr15	NM_172451
A_51_P225764				chr7
A_52_P141077				chr18
A_51_P223624	Zfp74	zinc finger protein 74	Mus musculus zinc finger protein 74 (Zfp74), mRNA [NM_178384]	chr7	NM_178384
A_52_P259087	Cops2	COP9 (constitutive photomorphogenic) homolog, subunit 2 (Arabidopsis thaliana)	Mus musculus COP9 (constitutive photomorphogenic) homolog, subunit 2 (Arabidopsis thaliana) (Cops2), mRNA [NM_009939]	chr2	NM_009939
A_51_P261092	Slc2a9	solute carrier family 2 (facilitated glucose transporter), member 9	Mus musculus solute carrier family 2 (facilitated glucose transporter), member 9 (Slc2a9), transcript variant 4, mRNA [NM_145559]	chr5	NM_145559
A_52_P297176			RIKEN cDNA E230001N04 gene [Source:MGI Symbol;Acc:MGI:2443549] [ENSMUST00000095448]	chr17	XR_105891
A_51_P137800	C330005M16Rik	RIKEN cDNA C330005M16 gene	Mus musculus RIKEN cDNA C330005M16 gene (C330005M16Rik), mRNA [NM_175319]	chr7	NM_175319
A_52_P238492				chr3
A_51_P128725	Rbak	RB-associated KRAB repressor	Mus musculus RB-associated KRAB repressor (Rbak), transcript variant 1, mRNA [NM_021326]	chr5	NM_021326
A_52_P521054	Serpinb8	serine (or cysteine) peptidase inhibitor, clade B, member 8	Mus musculus serine (or cysteine) peptidase inhibitor, clade B, member 8 (Serpinb8), transcript variant 1, mRNA [NM_011459]	chr1	NM_011459
A_52_P474379	Ppp3r1	protein phosphatase 3, regulatory subunit B, alpha isoform (calcineurin B, type I)	Mus musculus protein phosphatase 3, regulatory subunit B, alpha isoform (calcineurin B, type I) (Ppp3r1), mRNA [NM_024459]	chr11	NM_024459
A_52_P521977
A_51_P157524	E2f4	E2F transcription factor 4	Mus musculus E2F transcription factor 4 (E2f4), mRNA [NM_148952]	chr8	NM_148952
A_52_P24328	Emb	embigin	Mus musculus ES cells cDNA, RIKEN full-length enriched library, clone:2410081C23 product:embigin, full insert sequence. [AK010733]	chr13	AK010733
A_52_P756465			Mus musculus, clone IMAGE:3371217, mRNA. [BC036642]		BC036642
A_52_P683432	Esyt2	extended synaptotagmin-like protein 2	Mus musculus adult retina cDNA, RIKEN full-length enriched library, clone:A930009E03 product:CDNA FLJ10319 FIS, CLONE NT2RM2000490, WEAKLY SIMILAR TO SYNAPTOTAGMIN (HYPOTHETICAL 39.6 KDA PROTEIN) homolog [Homo sapiens], full insert sequence. [AK044360]	chr12	AK044360
A_51_P370720	Tnfrsf23	tumor necrosis factor receptor superfamily, member 23	Mus musculus tumor necrosis factor receptor superfamily, member 23 (Tnfrsf23), mRNA [NM_024290]	chr7	NM_024290
A_51_P157496
A_52_P568520				chr2
A_52_P389105	Prkag2	protein kinase, AMP-activated, gamma 2 non-catalytic subunit	protein kinase, AMP-activated, gamma 2 non-catalytic subunit [Source:MGI Symbol;Acc:MGI:1336153] [ENSMUST00000139698]	chr5	AK010703
A_52_P489220	Pde4a	phosphodiesterase 4A, cAMP specific	phosphodiesterase 4A, cAMP specific [Source:MGI Symbol;Acc:MGI:99558] [ENSMUST00000140440]	chr9	AK089349
A_52_P579279				chr13
A_51_P343377	Daf2	decay accelerating factor 2	Mus musculus decay accelerating factor 2 (Daf2), mRNA [NM_007827]	chr1	NM_007827
A_52_P276546	4930471M09Rik	RIKEN cDNA 4930471M09 gene	Mus musculus adult male testis cDNA, RIKEN full-length enriched library, clone:4930471M09 product:unclassifiable, full insert sequence. [AK015554]	chr6	AK015554
A_51_P445924
A_52_P11817	Fn1	fibronectin 1	Mus musculus fibronectin 1 (Fn1), mRNA [NM_010233]	chr1	NM_010233
A_52_P593337	Lyrm7	LYR motif containing 7	Mus musculus LYR motif containing 7 (Lyrm7), mRNA [NM_029327]	chr11	NM_029327
A_52_P875299			Mus musculus adult male diencephalon cDNA, RIKEN full-length enriched library, clone:9330162I17 product:unclassifiable, full insert sequence. [AK034190]	chr18	AK034190
A_51_P169289	1700007K13Rik	RIKEN cDNA 1700007K13 gene	Mus musculus adult male testis cDNA, RIKEN full-length enriched library, clone:1700007K13 product:hypothetical protein, full insert sequence. [AK005731]		AK005731
A_51_P187461	Rel	reticuloendotheliosis oncogene	Mus musculus reticuloendotheliosis oncogene (Rel), mRNA [NM_009044]	chr11	NM_009044
A_52_P217739			Mus musculus adult male hypothalamus cDNA, RIKEN full-length enriched library, clone:A230079O06 product:unclassifiable, full insert sequence. [AK038969]	chr13	AK038969
A_51_P517020
A_52_P638867	Xpo5	exportin 5	Mus musculus exportin 5, mRNA (cDNA clone IMAGE:4945665), complete cds. [BC055455]	chr17	BC055455
A_52_P22617	Gm4862	predicted gene 4862	predicted gene 4862 [Source:MGI Symbol;Acc:MGI:3646671] [ENSMUST00000170405]	chr3	XM_143595
A_52_P104444				chr7
A_52_P907897			Mus musculus 18-day embryo whole body cDNA, RIKEN full-length enriched library, clone:1110032P03 product:unclassifiable, full insert sequence. [AK027952]	chr8	AK027952
A_52_P2259			keratin associated protein 6-3 [Source:MGI Symbol;Acc:MGI:1330279] [ENSMUST00000079151]	chr16	XM_003085109
A_52_P996613	Psma3	proteasome (prosome, macropain) subunit, alpha type 3	proteasome (prosome, macropain) subunit, alpha type 3 [Source:MGI Symbol;Acc:MGI:104883] [ENSMUST00000160027]	chr12	AK082839
A_52_P586104				chrX
A_52_P79639	Vat1	vesicle amine transport protein 1 homolog (T californica)	Mus musculus vesicle amine transport protein 1 homolog (T californica) (Vat1), mRNA [NM_012037]	chr11	NM_012037
A_52_P401614	D930048N14Rik	RIKEN cDNA D930048N14 gene	Mus musculus RIKEN cDNA D930048N14 gene (D930048N14Rik), non-coding RNA [NR_027958]	chr11	NR_027958
A_51_P230804	2810408B13Rik	RIKEN cDNA 2810408B13 gene	Mus musculus 10, 11 days embryo whole body cDNA, RIKEN full-length enriched library, clone:2810408B13 product:weakly similar to KRUPPEL-RELATED ZINC FINGER PROTEIN F80-M (HYPOTHETICAL 48.8 KDA PROTEIN) [Mus musculus], full insert sequence. [AK013043]	chr13	AK013043
A_52_P68175	C77080	expressed sequence C77080	Mus musculus expressed sequence C77080 (C77080), mRNA [NM_001033189]	chr4	NM_001033189
A_52_P132102	Hcn1	hyperpolarization-activated, cyclic nucleotide-gated K+ 1	Mus musculus hyperpolarization-activated, cyclic nucleotide-gated K+ 1 (Hcn1), mRNA [NM_010408]	chr13	NM_010408
A_52_P38825				chr7
A_51_P476518	Fam83g	family with sequence similarity 83, member G	Mus musculus family with sequence similarity 83, member G (Fam83g), mRNA [NM_178618]	chr11	NM_178618
A_52_P351686	Gm9558	predicted gene 9558	Mus musculus adult male testis cDNA, RIKEN full-length enriched library, clone:1700034M11 product:similar to 60S RIBOSOMAL PROTEIN L31 [Mus musculus], full insert sequence. [AK006604]	chr8	AK006604
A_52_P1028560	Galnt10	UDP-N-acetyl-alpha-D-galactosamine:polypeptide N-acetylgalactosaminyltransferase 10	UDP-N-acetyl-alpha-D-galactosamine:polypeptide N-acetylgalactosaminyltransferase 10 [Source:MGI Symbol;Acc:MGI:1890480] [ENSMUST00000108846]	chr11	AK082774
A_51_P494725	Grm2	glutamate receptor, metabotropic 2	Mus musculus adult male diencephalon cDNA, RIKEN full-length enriched library, clone:9330170I02 product:similar to METABOTROPIC GLUTAMATE RECEPTOR 2 PRECURSOR [Rattus norvegicus], full insert sequence. [AK034263]	chr9	AK034263
A_51_P343443	Olfr1436	olfactory receptor 1436	Mus musculus olfactory receptor 1436 (Olfr1436), mRNA [NM_146687]	chr19	NM_146687
A_52_P1170886			predicted gene 11651 [Source:MGI Symbol;Acc:MGI:3651203] [ENSMUST00000152925]	chr11	AK016887
A_51_P185664	Flnc	filamin C, gamma	filamin C, gamma [Source:MGI Symbol;Acc:MGI:95557] [ENSMUST00000148404]	chr6	AK051985
A_51_P458208	4930515G16Rik	myc induced nuclear antigen pseudogene	Mus musculus RIKEN cDNA 4930515G16 gene (4930515G16Rik), non-coding RNA [NR_003100]	chr6	NR_003100
A_51_P115905	Disp2	dispatched homolog 2 (Drosophila)	dispatched homolog 2 (Drosophila) [Source:MGI Symbol;Acc:MGI:2388733] [ENSMUST00000063975]	chr2	AK036480
A_51_P487950	Myo1a	myosin IA	Mus musculus myosin IA (Myo1a), mRNA [NM_001081219]	chr10	NM_001081219
A_51_P316733	Ddhd2	DDHD domain containing 2	Mus musculus 16 days neonate cerebellum cDNA, RIKEN full-length enriched library, clone:9630007F03 product:weakly similar to CDNA FLJ13156 FIS, CLONE NT2RP3003490, WEAKLY SIMILAR TO HOMO SAPIENS PUTATIVE PHOSPHOLIPASE (UNKNOWN) (PROTEIN FOR MGC:16854) [Homo sapiens], full insert sequence. [AK079311]	chr8	AK079311
A_52_P980297			Mus musculus 0 day neonate cerebellum cDNA, RIKEN full-length enriched library, clone:C230050F10 product:unclassifiable, full insert sequence. [AK082430]	chr11	AK082430
A_52_P874280			RIKEN cDNA 1700019E08 gene [Source:MGI Symbol;Acc:MGI:1916655] [ENSMUST00000153567]	chr2	AK006114
A_51_P248122	Bbc3	BCL2 binding component 3	Mus musculus BCL2 binding component 3 (Bbc3), mRNA [NM_133234]	chr7	NM_133234
A_52_P218883				chr1
A_52_P484000
A_52_P602669	Serpinb6d	serine (or cysteine) peptidase inhibitor, clade B, member 6d	Mus musculus serine (or cysteine) peptidase inhibitor, clade B, member 6d (Serpinb6d), mRNA [NM_001076790]	chr13	NM_001076790
A_52_P106399	Gm13253	ribosomal protein S15a pseudogene	Mus musculus predicted gene 13253 (Gm13253), non-coding RNA [NR_036572]	chr4	NR_036572
A_52_P497235	1810033B17Rik	RIKEN cDNA 1810033B17 gene	Mus musculus RIKEN cDNA 1810033B17 gene (1810033B17Rik), mRNA [NM_026985]	chr8	NM_026985
A_52_P229167				chrX
A_51_P137640	Lsm3	LSM3 homolog, U6 small nuclear RNA associated (S. cerevisiae)	Mus musculus 10 days embryo whole body cDNA, RIKEN full-length enriched library, clone:2610005D18 product:RIKEN cDNA 2610005D18 gene, full insert sequence. [AK011315]		AK011315
A_52_P384134	Anapc7	anaphase promoting complex subunit 7	Mus musculus adult male hippocampus cDNA, RIKEN full-length enriched library, clone:C630034H22 product:anaphase-promoting complex subunit 7, full insert sequence. [AK049968]	chr5	AK049968
A_52_P801875	Zbtb7a	zinc finger and BTB domain containing 7a	zinc finger and BTB domain containing 7a [Source:MGI Symbol;Acc:MGI:1335091] [ENSMUST00000048128]	chr10	AK018596
Non-overlapping in SC (103 probes)
ProbeName	GeneSymbol	GeneName	Description	Chromosome Number_Avadis_	GenbankAccession
A_52_P558631	6720456H20Rik	RIKEN cDNA 6720456H20 gene	Mus musculus 3 days neonate thymus cDNA, RIKEN full-length enriched library, clone:A630031D10 product:hypothetical protein, full insert sequence. [AK153648]	chr14	AK153648
A_51_P253053	1700024J04Rik	RIKEN cDNA 1700024J04 gene	Mus musculus adult male testis cDNA, RIKEN full-length enriched library, clone:1700024J04 product:hypothetical TNFR/CD27/30/40/95 cysteine-rich region/von Willebrand factor, type C repeat containing protein, full insert sequence. [AK006305]	chr11	AK006305
A_52_P645122
A_51_P353735	G6pd2	glucose-6-phosphate dehydrogenase 2	Mus musculus glucose-6-phosphate dehydrogenase 2 (G6pd2), mRNA [NM_019468]	chr5	NM_019468
A_52_P460703	Rassf3	Ras association (RalGDS/AF-6) domain family member 3	Mus musculus Ras association (RalGDS/AF-6) domain family member 3 (Rassf3), mRNA [NM_138956]	chr10	NM_138956
A_52_P347847	AU022252	expressed sequence AU022252	expressed sequence AU022252 [Source:MGI Symbol;Acc:MGI:2140466] [ENSMUST00000141112]	chr4	BC035522
A_52_P20867	Tcfcp2l1	transcription factor CP2-like 1	Mus musculus transcription repressor CRTR-1 (Crtr-1) mRNA, complete cds. [AF311309]		AF311309
A_52_P44507	Tomm34	translocase of outer mitochondrial membrane 34	Mus musculus translocase of outer mitochondrial membrane 34 (Tomm34), nuclear gene encoding mitochondrial protein, mRNA [NM_025996]	chr2	NM_025996
A_52_P352701	Trpc4ap	transient receptor potential cation channel, subfamily C, member 4 associated protein	Mus musculus transient receptor potential cation channel, subfamily C, member 4 associated protein (Trpc4ap), transcript variant 2, mRNA [NM_019828]	chr2	NM_019828
A_52_P836389			NEONATAL_12_O05.x1 FH NEONATAL Mus musculus cDNA clone NEONATAL_12_O05, mRNA sequence [DV062564]	chr11	DV062564
A_52_P282785	2400001E08Rik	RIKEN cDNA 2400001E08 gene	Mus musculus 3 days neonate thymus cDNA, RIKEN full-length enriched library, clone:A630016M22 product:unclassifiable, full insert sequence. [AK080275]	chr7	AK080275
A_52_P98124	Zfp951	zinc finger protein 951	Mus musculus zinc finger protein 951 (Zfp951), mRNA [NM_001039231]	chr5	NM_001039231
A_51_P112405	Plaur	plasminogen activator, urokinase receptor	Mus musculus plasminogen activator, urokinase receptor (Plaur), mRNA [NM_011113]	chr7	NM_011113
A_52_P473146	Stag2	stromal antigen 2	stromal antigen 2 [Source:MGI Symbol;Acc:MGI:1098583] [ENSMUST00000136323]	chrX	AK077318
A_51_P103659	Tubb2a	tubulin, beta 2A	Mus musculus tubulin, beta 2A (Tubb2a), mRNA [NM_009450]	chr13	NM_009450
A_51_P356229	Nxf1	nuclear RNA export factor 1 homolog (S. cerevisiae)	Mus musculus nuclear RNA export factor 1 homolog (S. cerevisiae) (Nxf1), mRNA [NM_016813]	chr19	NM_016813
A_52_P242631				chr17
A_51_P370315	Gnpda1	glucosamine-6-phosphate deaminase 1	Mus musculus glucosamine-6-phosphate deaminase 1 (Gnpda1), mRNA [NM_011937]	chr18	NM_011937
A_52_P302108	Zbtb24	zinc finger and BTB domain containing 24	Mus musculus zinc finger and BTB domain containing 24 (Zbtb24), mRNA [NM_153398]	chr10	NM_153398
A_52_P258757				chr11
A_51_P163476	5430403G16Rik	RIKEN cDNA 5430403G16 gene	Mus musculus 6 days neonate head cDNA, RIKEN full-length enriched library, clone:5430403G16 product:weakly similar to zinc finger protein ZNF126 (fragment) [Homo sapiens], full insert sequence. [AK019943]	chr5	AK019943
A_51_P493364	Eif4a1	eukaryotic translation initiation factor 4A1	Mus musculus eukaryotic translation initiation factor 4A1 (Eif4a1), transcript variant 1, mRNA [NM_144958]	chr11	NM_144958
A_51_P475156	Rnf19b	ring finger protein 19B	Mus musculus ring finger protein 19B (Rnf19b), mRNA [NM_029219]	chr4	NM_029219
A_51_P365578	Ppp2r1a	protein phosphatase 2 (formerly 2A), regulatory subunit A (PR 65), alpha isoform	Mus musculus protein phosphatase 2 (formerly 2A), regulatory subunit A (PR 65), alpha isoform (Ppp2r1a), mRNA [NM_016891]	chr17	NM_016891
A_51_P186601	Me1	malic enzyme 1, NADP(+)-dependent, cytosolic	Mouse MOD-1 null malic enzyme mRNA, partial cds. [M29546]		M29546
A_51_P518757	Irx3	Iroquois related homeobox 3 (Drosophila)	Mus musculus Iroquois related homeobox 3 (Drosophila) (Irx3), mRNA [NM_008393]	chr8	NM_008393
A_52_P4482
A_52_P875290			Mus musculus 11 days pregnant adult female ovary and uterus cDNA, RIKEN full-length enriched library, clone:5031405O07 product:unclassifiable, full insert sequence. [AK030286]	chr18	AK030286
A_52_P521590				chr10
A_52_P297276	Ccdc157	coiled-coil domain containing 157	Mus musculus coiled-coil domain containing 157 (Ccdc157), transcript variant 2, mRNA [NM_177616]	chr11	NM_177616
A_51_P392943	Napepld	N-acyl phosphatidylethanolamine phospholipase D	Mus musculus N-acyl phosphatidylethanolamine phospholipase D (Napepld), mRNA [NM_178728]	chr5	NM_178728
A_52_P340283				chr3
A_52_P280360	Rbm3	RNA binding motif protein 3	Mus musculus RNA binding motif protein 3 (Rbm3), transcript variant 1, mRNA [NM_016809]	chrX	NM_016809
A_51_P349727	Slc25a45	solute carrier family 25, member 45	Mus musculus solute carrier family 25, member 45 (Slc25a45), mRNA [NM_134154]	chr19	NM_134154
A_52_P661061	Tspan3	tetraspanin 3	Mus musculus tetraspanin 3 (Tspan3), mRNA [NM_019793]	chr9	NM_019793
A_52_P297009	Itpk1	inositol 1,3,4-triphosphate 5/6 kinase	Mus musculus inositol 1,3,4-triphosphate 5/6 kinase (Itpk1), mRNA [NM_172584]	chr12	NM_172584
A_52_P430427				chr1
A_51_P131442	Dpf1	D4, zinc and double PHD fingers family 1	Mus musculus D4, zinc and double PHD fingers family 1 (Dpf1), mRNA [NM_013874]	chr7	NM_013874
A_52_P535084
A_52_P23987	BC085271	cDNA sequence BC085271	Mus musculus cDNA sequence BC085271 (BC085271), mRNA [NM_001008551]	chrUn_random	NM_001008551
A_51_P210732	Vmn1r82	vomeronasal 1 receptor 82	Mus musculus vomeronasal 1 receptor 82 (Vmn1r82), mRNA [NM_134234]	chr7	NM_134234
A_52_P1083441	Ddx3y	DEAD (Asp-Glu-Ala-Asp) box polypeptide 3, Y-linked	Mus musculus DEAD (Asp-Glu-Ala-Asp) box polypeptide 3, Y-linked (Ddx3y), mRNA [NM_012008]	chrY	NM_012008
A_52_P496173	Zfp143	zinc finger protein 143	Mus musculus zinc finger protein 143 (Zfp143), mRNA [NM_009281]	chr7	NM_009281
A_51_P247591	Aamp	angio-associated migratory protein	Mus musculus angio-associated migratory protein (Aamp), transcript variant 2, mRNA [NM_146110]	chr1	NM_146110
A_51_P400581	Anp32e	acidic (leucine-rich) nuclear phosphoprotein 32 family, member E	Mus musculus acidic (leucine-rich) nuclear phosphoprotein 32 family, member E (Anp32e), mRNA [NM_023210]	chr3	NM_023210
A_52_P527925			Mus musculus mRNA for mszf79-1, partial cds. [AB010324]		AB010324
A_52_P96772	Pgp	phosphoglycolate phosphatase	Mus musculus 10 days embryo whole body cDNA, RIKEN full-length enriched library, clone:2610311O05 product:hypothetical HAD-like structure containing protein, full insert sequence. [AK012010]	chr17	AK012010
A_52_P843573	Dnalc1	dynein, axonemal, light chain 1	Mus musculus dynein, axonemal, light chain 1 (Dnalc1), mRNA [NM_028821]	chr12	NM_028821
A_51_P368341	Zfp58	zinc finger protein 58	Mouse zinc finger protein (mfg1) mRNA, partial cds. [M28513]		M28513
A_51_P300446	Gnptab	N-acetylglucosamine-1-phosphate transferase, alpha and beta subunits	Mus Musculus basic domain/leucine zipper transcription factor mRNA, 3' end of cds. [L36434]	chr10	L36434
A_51_P288531			uq81d01.y1 NCI_CGAP_Lu33 Mus musculus cDNA clone IMAGE:2937505 5' similar to gb:X60221 ATP SYNTHASE B CHAIN, MITOCHONDRIAL PRECURSOR (HUMAN);. [AW476689]		AW476689
A_52_P637034	Mia3	melanoma inhibitory activity 3	Mus musculus melanoma inhibitory activity 3 (Mia3), mRNA [NM_177389]	chr1_random	NM_177389
A_52_P413034	Itga7	integrin alpha 7	Mus musculus integrin alpha 7 (Itga7), mRNA [NM_008398]	chr10	NM_008398
A_51_P150964	Pdgfrb	platelet derived growth factor receptor, beta polypeptide	Mus musculus platelet derived growth factor receptor, beta polypeptide (Pdgfrb), transcript variant 2, mRNA [NM_008809]	chr18	NM_008809
A_52_P632691	Zfp395	zinc finger protein 395	Mus musculus zinc finger protein 395 (Zfp395), mRNA [NM_199029]	chr14	NM_199029
A_51_P428582	Ak4	adenylate kinase 4	Mus musculus adenylate kinase 4 (Ak4), nuclear gene encoding mitochondrial protein, transcript variant 4, mRNA [NM_009647]	chr4	NM_009647
A_52_P395685			BC004933 RCC2 protein {Homo sapiens} (exp=0; wgp=1; cg=0), partial (10%) [TC1637218]	chr4
A_51_P308726	Ergic3	ERGIC and golgi 3	Mus musculus ERGIC and golgi 3 (Ergic3), mRNA [NM_025516]	chr2	NM_025516
A_52_P452787	Pdcd6ip	programmed cell death 6 interacting protein	Mus musculus programmed cell death 6 interacting protein (Pdcd6ip), transcript variant 3, mRNA [NM_011052]	chr9	NM_011052
A_51_P314077	Zfp53	zinc finger protein 53	Mus musculus zinc finger protein 53 (Zfp53), mRNA [NM_013843]	chr17	NM_013843
A_52_P61854	Slc27a4	solute carrier family 27 (fatty acid transporter), member 4	Mus musculus solute carrier family 27 (fatty acid transporter), member 4 (Slc27a4), mRNA [NM_011989]	chr2	NM_011989
A_52_P283656	Hoxc5	homeobox C5	Mus musculus homeobox C5 (Hoxc5), mRNA [NM_175730]	chr15	NM_175730
A_52_P501447	Gm7072	predicted gene 7072	PREDICTED: Mus musculus predicted gene 7072 (Gm7072), miscRNA [XR_033816]	chr17	XR_033816
A_51_P342031	Mkrn3	makorin, ring finger protein, 3	Mus musculus makorin, ring finger protein, 3 (Mkrn3), mRNA [NM_011746]	chr7	NM_011746
A_52_P1100477			Mus musculus 16 days embryo head cDNA, RIKEN full-length enriched library, clone:C130095H06 product:unclassifiable, full insert sequence. [AK082018]	chr9	AK082018
A_51_P187579			Mouse lactate dehydrogenase A-4 pseudogene mRNA, 3' end. [M17518]	chr13	M17518
A_51_P376765	Nfx1	nuclear transcription factor, X-box binding 1	Mus musculus nuclear transcription factor, X-box binding 1 (Nfx1), mRNA [NM_023739]	chr4	NM_023739
A_52_P662203	Rbpms	RNA binding protein gene with multiple splicing	Mus musculus hermes mRNA, complete cds. [AF148511]	chr8	AF148511
A_51_P257938	Tacstd2	tumor-associated calcium signal transducer 2	Mus musculus tumor-associated calcium signal transducer 2 (Tacstd2), mRNA [NM_020047]	chr6	NM_020047
A_52_P241129	Pcbp1	poly(rC) binding protein 1	Mus musculus poly(rC) binding protein 1 (Pcbp1), mRNA [NM_011865]	chr6	NM_011865
A_52_P212756	Tor1aip2	torsin A interacting protein 2	Mus musculus torsin A interacting protein 2 (Tor1aip2), transcript variant 5, mRNA [NM_172843]	chr1	NM_172843
A_51_P141660	Dmxl2	Dmx-like 2	Mus musculus Dmx-like 2 (Dmxl2), mRNA [NM_172771]	chr9	NM_172771
A_52_P143866	Glul	glutamate-ammonia ligase (glutamine synthetase)	Mus musculus glutamate-ammonia ligase (glutamine synthetase) (Glul), mRNA [NM_008131]	chr1	NM_008131
A_52_P46986	Cryzl1	crystallin, zeta (quinone reductase)-like 1	crystallin, zeta (quinone reductase)-like 1 [Source:MGI Symbol;Acc:MGI:1913859] [ENSMUST00000114023]	chr16	AK010433
A_51_P332003	Aste1	asteroid homolog 1 (Drosophila)	Mus musculus asteroid homolog 1 (Drosophila) (Aste1), transcript variant 1, mRNA [NM_025651]	chr9	NM_025651
A_52_P272054				chr11
A_52_P32112			predicted gene 9631 [Source:MGI Symbol;Acc:MGI:3800296] [ENSMUST00000130783]	chr11	XM_003086139
A_52_P11061	Tomm70a	translocase of outer mitochondrial membrane 70 homolog A (yeast)	translocase of outer mitochondrial membrane 70 homolog A (yeast) [Source:MGI Symbol;Acc:MGI:106295] [ENSMUST00000023433]	chr16	AK122356
A_52_P4347	Brwd1	bromodomain and WD repeat domain containing 1	Mus musculus bromodomain and WD repeat domain containing 1 (Brwd1), transcript variant 1, mRNA [NM_145125]	chr16	NM_145125
A_52_P462986
A_51_P500718	Dck	deoxycytidine kinase	Mus musculus deoxycytidine kinase (Dck), mRNA [NM_007832]	chr5	NM_007832
A_52_P636752	Cyp51	cytochrome P450, family 51	Mus musculus cytochrome P450, family 51 (Cyp51), mRNA [NM_020010]	chr5	NM_020010
A_52_P142420	Snhg8	small nucleolar RNA host gene 8	Mus musculus small nucleolar RNA host gene 8 (Snhg8), non-coding RNA [NR_028574]	chr3	NR_028574
A_52_P477269				chrX
A_51_P283806	Srpk1	serine/arginine-rich protein specific kinase 1	Mus musculus serine/arginine-rich protein specific kinase 1 (Srpk1), mRNA [NM_016795]	chr17	NM_016795
A_51_P266861	Me1	malic enzyme 1, NADP(+)-dependent, cytosolic	Mus musculus malic enzyme 1, NADP(+)-dependent, cytosolic (Me1), transcript variant 1, mRNA [NM_008615]	chr9	NM_008615
A_51_P429111	Nbeal1	neurobeachin like 1	Mus musculus adult male tongue cDNA, RIKEN full-length enriched library, clone:2310076G13 product:unclassifiable, full insert sequence. [AK010199]	chr1	AK010199
A_52_P618427	Pdgfb	platelet derived growth factor, B polypeptide	Mus musculus platelet derived growth factor, B polypeptide (Pdgfb), mRNA [NM_011057]	chr15	NM_011057
A_52_P572659				chr12
A_51_P476008	Abcf1	ATP-binding cassette, sub-family F (GCN20), member 1	Mus musculus ATP-binding cassette, sub-family F (GCN20), member 1 (Abcf1), mRNA [NM_013854]	chr17	NM_013854
A_52_P493509				chr5
A_51_P148838	Uggt1	UDP-glucose glycoprotein glucosyltransferase 1	Mus musculus UDP-glucose glycoprotein glucosyltransferase 1 (Uggt1), mRNA [NM_198899]	chr1	NM_198899
A_52_P144794	2210012G02Rik	RIKEN cDNA 2210012G02 gene	Mus musculus RIKEN cDNA 2210012G02 gene (2210012G02Rik), mRNA [NM_025617]	chr4	NM_025617
A_51_P167097			Mus musculus adult male hypothalamus cDNA, RIKEN full-length enriched library, clone:A230068D05 product:unclassifiable, full insert sequence. [AK038845]	chr6	AK038845
A_51_P251154			predicted pseudogene 8464 [Source:MGI Symbol;Acc:MGI:3645517] [ENSMUST00000140208]	chrX	BC016624
A_52_P274273	Cdc37l1	cell division cycle 37 homolog (S. cerevisiae)-like 1	Mus musculus 16 days embryo head cDNA, RIKEN full-length enriched library, clone:C130031H07 product:cell division cycle 37 homolog (S. cerevisiae)-like, full insert sequence. [AK048044]	chr19	AK048044
A_52_P189235	Dnajc27	DnaJ (Hsp40) homolog, subfamily C, member 27	Mus musculus DnaJ (Hsp40) homolog, subfamily C, member 27 (Dnajc27), mRNA [NM_153082]	chr12	NM_153082
A_52_P673489	Araf	v-raf murine sarcoma 3611 viral oncogene homolog	Mus musculus v-raf murine sarcoma 3611 viral oncogene homolog (Araf), transcript variant 2, mRNA [NM_001159645]	chrX	NM_001159645
A_51_P443403	Smoc1	SPARC related modular calcium binding 1	Mus musculus SPARC related modular calcium binding 1 (Smoc1), transcript variant 2, mRNA [NM_022316]	chr12	NM_022316
A_52_P214416	Ccdc47	coiled-coil domain containing 47	Mus musculus coiled-coil domain containing 47 (Ccdc47), mRNA [NM_026009]	chr11	NM_026009
A_52_P300500	Gphn	gephyrin	Mus musculus 8 days embryo whole body cDNA, RIKEN full-length enriched library, clone:5730552E08 product:inferred: RIKEN cDNA 5730552E08 gene, full insert sequence. [AK017831]	chr12	AK017831
A_52_P312837	Smarcc1	SWI/SNF related, matrix associated, actin dependent regulator of chromatin, subfamily c, member 1	Mus musculus SWI/SNF related, matrix associated, actin dependent regulator of chromatin, subfamily c, member 1 (Smarcc1), mRNA [NM_009211]	chr9	NM_009211
A_52_P344354	Rprd2	regulation of nuclear pre-mRNA domain containing 2	regulation of nuclear pre-mRNA domain containing 2 [Source:MGI Symbol;Acc:MGI:1922387] [ENSMUST00000029751]	chr3	AK154692

## Sheet: Down-regulated in Embryonic
Overlapping among the 3 groups (1 probes)
ProbeName	GeneSymbol	GeneName	Description	Chromosome Number_Avadis_	GenbankAccession
A_52_P511243			Q66H87_RAT (Q66H87) SP140 nuclear body protein (Predicted), partial (15%) [TC1636390]	chr1
Overlapping between CC and FC (40 probes)
ProbeName	GeneSymbol	GeneName	Description	Chromosome Number_Avadis_	GenbankAccession
A_52_P300776	Aplf	aprataxin and PNKP like factor	Mus musculus 16 days embryo lung cDNA, RIKEN full-length enriched library, clone:8430407G10 product:hypothetical protein, full insert sequence. [AK078805]	chr6	AK078805
A_51_P266579	Kctd16	potassium channel tetramerisation domain containing 16	Mus musculus potassium channel tetramerisation domain containing 16 (Kctd16), mRNA [NM_026135]	chr18	NM_026135
A_51_P393748	Ddx58	DEAD (Asp-Glu-Ala-Asp) box polypeptide 58	Mus musculus DEAD (Asp-Glu-Ala-Asp) box polypeptide 58 (Ddx58), mRNA [NM_172689]	chr4	NM_172689
A_51_P141012	Slitrk1	SLIT and NTRK-like family, member 1	Mus musculus SLIT and NTRK-like family, member 1 (Slitrk1), mRNA [NM_199065]	chr14	NM_199065
A_51_P318262	Hao1	hydroxyacid oxidase 1, liver	Mus musculus glycolate oxidase mRNA, complete cds. [AF104312]	chr2	AF104312
A_51_P378051	Aoc3	amine oxidase, copper containing 3	Mus musculus amine oxidase, copper containing 3 (Aoc3), mRNA [NM_009675]	chr11	NM_009675
A_51_P227806	Eed	embryonic ectoderm development	Mus musculus 2 days pregnant adult female oviduct cDNA, RIKEN full-length enriched library, clone:E230006A20 product:unclassifiable, full insert sequence. [AK053947]	chr7	AK053947
A_52_P638794	Stk31	serine threonine kinase 31	Mus musculus serine threonine kinase 31 (Stk31), mRNA [NM_029916]	chr6	NM_029916
A_52_P843369	Diap2	diaphanous homolog 2 (Drosophila)	diaphanous homolog 2 (Drosophila) [Source:MGI Symbol;Acc:MGI:1858500] [ENSMUST00000133457]	chrX	AK040942
A_51_P139651	Nos3	nitric oxide synthase 3, endothelial cell	Mus musculus nitric oxide synthase 3, endothelial cell (Nos3), mRNA [NM_008713]	chr5	NM_008713
A_52_P1187949	Trim5	tripartite motif-containing 5	tripartite motif-containing 5 [Source:MGI Symbol;Acc:MGI:3646853] [ENSMUST00000138557]	chr7	AK043941
A_52_P231729	H2-Q1	histocompatibility 2, Q region locus 1	Mus musculus histocompatibility 2, Q region locus 1 (H2-Q1), mRNA [NM_010390]	chr17	NM_010390
A_52_P432615	Cdc14a	CDC14 cell division cycle 14 homolog A (S. cerevisiae)	CDC14 cell division cycle 14 homolog A (S. cerevisiae) [Source:MGI Symbol;Acc:MGI:2442676] [ENSMUST00000148857]	chr3	AK136546
A_51_P229578	Vmn2r-ps104	vomeronasal 2, receptor, pseudogene 104	Mus musculus ES cells cDNA, RIKEN full-length enriched library, clone:C330014B19 product:hypothetical Periplasmic binding protein-like I structure containing protein, full insert sequence. [AK049221]	chr13	AK049221
A_51_P405007	Taf7l	TAF7-like RNA polymerase II, TATA box binding protein (TBP)-associated factor	Mus musculus TAF7-like RNA polymerase II, TATA box binding protein (TBP)-associated factor (Taf7l), mRNA [NM_028958]	chrX	NM_028958
A_52_P566396	Rnf122	ring finger protein 122	Mus musculus ring finger protein 122 (Rnf122), mRNA [NM_175136]	chr8	NM_175136
A_51_P102249	BC024479	cDNA sequence BC024479	Mus musculus 10, 11 days embryo whole body cDNA, RIKEN full-length enriched library, clone:2810450G17 product:unclassifiable, full insert sequence. [AK013318]	chr9	AK013318
A_52_P22001	Thsd1	thrombospondin, type I, domain 1	Mus musculus thrombospondin, type I, domain 1 (Thsd1), transcript variant 1, mRNA [NM_019576]	chr8	NM_019576
A_52_P89749	Gm9524	predicted gene 9524	Mus musculus predicted gene 9524 (Gm9524), mRNA [NM_001199736]	chr9	NM_001199736
A_51_P497870	Hormad1	HORMA domain containing 1	Mus musculus HORMA domain containing 1 (Hormad1), mRNA [NM_026489]	chr3	NM_026489
A_51_P511521	Morc2b	microrchidia 2B	Mus musculus microrchidia 2B (Morc2b), mRNA [NM_177719]	chr17	NM_177719
A_52_P196412	D030059C06Rik	RIKEN cDNA D030059C06 gene	Mus musculus adult male corpora quadrigemina cDNA, RIKEN full-length enriched library, clone:B230324N14 product:unclassifiable, full insert sequence. [AK045933]	chr2	AK045933
A_52_P271166	Dazl	deleted in azoospermia-like	Mus musculus deleted in azoospermia-like (Dazl), mRNA [NM_010021]	chr17	NM_010021
A_52_P215798	Tex12	testis expressed gene 12	Mus musculus testis expressed gene 12 (Tex12), mRNA [NM_025687]	chr9	NM_025687
A_51_P328522	Olfr1106	olfactory receptor 1106	Mus musculus olfactory receptor 1106 (Olfr1106), mRNA [NM_146752]	chr2	NM_146752
A_51_P152784	Chd9	chromodomain helicase DNA binding protein 9	Mus musculus chromodomain helicase DNA binding protein 9 (Chd9), mRNA [NM_177224]	chr8	NM_177224
A_52_P1122613	8430406P12Rik	RIKEN cDNA 8430406P12 gene	Mus musculus 16 days embryo lung cDNA, RIKEN full-length enriched library, clone:8430406P12 product:unclassifiable, full insert sequence. [AK018390]	chr13	AK018390
A_52_P295432	Cxcl5	chemokine (C-X-C motif) ligand 5	Mus musculus chemokine (C-X-C motif) ligand 5 (Cxcl5), mRNA [NM_009141]	chr5	NM_009141
A_51_P369478	Ppp2r5e	protein phosphatase 2, regulatory subunit B (B56), epsilon isoform	Mus musculus 0 day neonate skin cDNA, RIKEN full-length enriched library, clone:4632407G05 product:unclassifiable, full insert sequence. [AK014554]	chr12	AK014554
A_51_P228792	Plekhh3	pleckstrin homology domain containing, family H (with MyTH4 domain) member 3	Mus musculus pleckstrin homology domain containing, family H (with MyTH4 domain) member 3 (Plekhh3), mRNA [NM_146030]	chr11	NM_146030
A_51_P501069	Spna1	spectrin alpha 1	Mus musculus spectrin alpha 1 (Spna1), mRNA [NM_011465]	chr1	NM_011465
A_51_P222467	Abcg1	ATP-binding cassette, sub-family G (WHITE), member 1	Mus musculus ATP-binding cassette, sub-family G (WHITE), member 1 (Abcg1), mRNA [NM_009593]	chr17	NM_009593
A_51_P519524	Gpr152	G protein-coupled receptor 152	Mus musculus G protein-coupled receptor 152 (Gpr152), mRNA [NM_206973]	chr19	NM_206973
A_52_P236629	Rnf165	ring finger protein 165	Mus musculus ring finger protein 165 (Rnf165), mRNA [NM_001164504]	chr18	NM_001164504
A_51_P497875	Hormad1	HORMA domain containing 1	Mus musculus HORMA domain containing 1 (Hormad1), mRNA [NM_026489]	chr3	NM_026489
A_51_P304977	Gpr115	G protein-coupled receptor 115	Mus musculus G protein-coupled receptor 115 (Gpr115), mRNA [NM_030067]	chr17	NM_030067
A_52_P515880	Vsnl1	visinin-like 1	Mus musculus visinin-like 1 (Vsnl1), mRNA [NM_012038]	chr12	NM_012038
A_51_P494822	Stag3	stromal antigen 3	Mus musculus stromal antigen 3 (Stag3), mRNA [NM_016964]	chr5	NM_016964
A_52_P181943	Cdh4	cadherin 4	Mus musculus cadherin 4 (Cdh4), mRNA [NM_009867]	chr2	NM_009867
A_52_P665675	Abca1	ATP-binding cassette, sub-family A (ABC1), member 1	Mus musculus ATP-binding cassette, sub-family A (ABC1), member 1 (Abca1), mRNA [NM_013454]	chr4	NM_013454
Overlapped in CC and SC (2 probes)
ProbeName	GeneSymbol	GeneName	Description	Chromosome Number_Avadis_	GenbankAccession
A_52_P452667	Prom2	prominin 2	Mus musculus prominin 2 (Prom2), transcript variant 2, mRNA [NM_178047]	chr2	NM_178047
A_52_P143757	Mon1b	MON1 homolog b (yeast)	Mus musculus MON1 homolog b (yeast) (Mon1b), transcript variant 1, mRNA [NM_173015]	chr8	NM_173015
Overlapping between FC and SC (151 probes)
ProbeName	GeneSymbol	GeneName	Description	Chromosome Number_Avadis_	GenbankAccession
A_51_P348804	Amotl2	angiomotin-like 2	Mus musculus angiomotin-like 2 (Amotl2), mRNA [NM_019764]	chr9	NM_019764
A_52_P282700	Zbtb33	zinc finger and BTB domain containing 33	Mus musculus zinc finger and BTB domain containing 33 (Zbtb33), transcript variant 1, mRNA [NM_020256]	chrX	NM_020256
A_51_P173043	Egr2	early growth response 2	Mus musculus early growth response 2 (Egr2), mRNA [NM_010118]	chr10	NM_010118
A_51_P339547	Clk4	CDC like kinase 4	Mus musculus CDC like kinase 4 (Clk4), mRNA [NM_007714]	chr11	NM_007714
A_52_P320553	2900097C17Rik	RIKEN cDNA 2900097C17 gene	Mus musculus RIKEN cDNA 2900097C17 gene (2900097C17Rik), non-coding RNA [NR_024329]	chr2	NR_024329
A_52_P1051802	Nup153	nucleoporin 153	Mus musculus adult male urinary bladder cDNA, RIKEN full-length enriched library, clone:9530076H17 product:unclassifiable, full insert sequence. [AK035606]	chr13	AK035606
A_52_P194242	Sel1l	sel-1 suppressor of lin-12-like (C. elegans)	Mus musculus sel-1 suppressor of lin-12-like (C. elegans) (Sel1l), transcript variant 1, mRNA [NM_001039089]	chr12	NM_001039089
A_51_P129502	Slc7a11	solute carrier family 7 (cationic amino acid transporter, y+ system), member 11	Mus musculus solute carrier family 7 (cationic amino acid transporter, y+ system), member 11 (Slc7a11), mRNA [NM_011990]	chr3	NM_011990
A_52_P632397	Phf13	PHD finger protein 13	Mus musculus PHD finger protein 13 (Phf13), mRNA [NM_172705]	chr4	NM_172705
A_51_P285137	Dmxl2	Dmx-like 2	Mus musculus Dmx-like 2 (Dmxl2), mRNA [NM_172771]	chr9	NM_172771
A_52_P244895	Ncor1	nuclear receptor co-repressor 1	Mus musculus 16 days neonate cerebellum cDNA, RIKEN full-length enriched library, clone:9630006N21 product:Nuclear receptor co-repressor 1 (N-CoR1) (N-CoR) homolog [Homo sapiens], full insert sequence. [AK035813]	chr11	AK035813
A_52_P395149	Smtnl2	smoothelin-like 2	Mus musculus smoothelin-like 2 (Smtnl2), mRNA [NM_177776]	chr11	NM_177776
A_51_P381670	Asph	aspartate-beta-hydroxylase	Mus musculus aspartate-beta-hydroxylase (Asph), transcript variant 1, mRNA [NM_023066]	chr4	NM_023066
A_51_P258566			Mus musculus cDNA clone IMAGE:6834654, partial cds. [BC058680]	chr1	BC058680
A_51_P484254	Pcca	propionyl-Coenzyme A carboxylase, alpha polypeptide	Mus musculus propionyl-Coenzyme A carboxylase, alpha polypeptide (Pcca), mRNA [NM_144844]	chr14	NM_144844
A_51_P408649	Shisa2	shisa homolog 2 (Xenopus laevis)	Mus musculus shisa homolog 2 (Xenopus laevis) (Shisa2), mRNA [NM_145463]	chr14	NM_145463
A_52_P178018	Sox11	SRY-box containing gene 11	Mus musculus SRY-box containing gene 11 (Sox11), mRNA [NM_009234]	chr12	NM_009234
A_52_P337471	Zfp451	zinc finger protein 451	Mus musculus mRNA for mKIAA1702 protein. [AK122541]	chr1	AK122541
A_52_P424462	Ero1lb	ERO1-like beta (S. cerevisiae)	Mus musculus ERO1-like beta (S. cerevisiae) (Ero1lb), mRNA [NM_026184]	chr13	NM_026184
A_51_P358776	Ccny	cyclin Y	Mus musculus cyclin Y (Ccny), mRNA [NM_026484]	chr18	NM_026484
A_51_P332169	Nhsl1	NHS-like 1	Mus musculus NHS-like 1 (Nhsl1), transcript variant 1, mRNA [NM_173390]	chr10	NM_173390
A_52_P32756	Atf1	activating transcription factor 1	Mus musculus activating transcription factor 1 (Atf1), mRNA [NM_007497]	chr15	NM_007497
A_51_P244856	Atp2a1	ATPase, Ca++ transporting, cardiac muscle, fast twitch 1	Mus musculus ATPase, Ca++ transporting, cardiac muscle, fast twitch 1 (Atp2a1), mRNA [NM_007504]	chr7	NM_007504
A_52_P555723	Ywhag	tyrosine 3-monooxygenase/tryptophan 5-monooxygenase activation protein, gamma polypeptide	Mus musculus tyrosine 3-monooxygenase/tryptophan 5-monooxygenase activation protein, gamma polypeptide (Ywhag), mRNA [NM_018871]	chr5	NM_018871
A_51_P331385	Paip2b	poly(A) binding protein interacting protein 2B	Mus musculus poly(A) binding protein interacting protein 2B (Paip2b), mRNA [NM_146169]	chr6	NM_146169
A_52_P663585	2013-09-10	septin 10	Mus musculus septin 10 (Sept10), transcript variant 1, mRNA [NM_001024910]	chr10	NM_001024910
A_51_P262773	Cdh2	cadherin 2	Mus musculus cadherin 2 (Cdh2), mRNA [NM_007664]	chr18	NM_007664
A_52_P154971	Slc27a2	solute carrier family 27 (fatty acid transporter), member 2	Mus musculus solute carrier family 27 (fatty acid transporter), member 2 (Slc27a2), mRNA [NM_011978]	chr2	NM_011978
A_51_P215496	Rab18	RAB18, member RAS oncogene family	Mus musculus RAB18, member RAS oncogene family (Rab18), mRNA [NM_181070]	chr18	NM_181070
A_52_P550932	H1f0	H1 histone family, member 0	Mus musculus H1 histone family, member 0 (H1f0), mRNA [NM_008197]	chr15	NM_008197
A_52_P535212	Cpeb3	cytoplasmic polyadenylation element binding protein 3	Mus musculus cytoplasmic polyadenylation element binding protein 3 (Cpeb3), mRNA [NM_198300]	chr19	NM_198300
A_52_P312204	Nxph1	neurexophilin 1	Mus musculus neurexophilin 1 (Nxph1), mRNA [NM_008751]	chr6	NM_008751
A_52_P596458	Hectd2	HECT domain containing 2	Mus musculus HECT domain containing 2 (Hectd2), transcript variant 2, mRNA [NM_172637]	chr19	NM_172637
A_52_P363352	Tarsl2	threonyl-tRNA synthetase-like 2	Mus musculus threonyl-tRNA synthetase-like 2 (Tarsl2), mRNA [NM_172310]	chr7	NM_172310
A_51_P319379	Tmx4	thioredoxin-related transmembrane protein 4	Mus musculus thioredoxin-related transmembrane protein 4 (Tmx4), mRNA [NM_029148]	chr2	NM_029148
A_51_P175232	Fbxl4	F-box and leucine-rich repeat protein 4	Mus musculus F-box and leucine-rich repeat protein 4 (Fbxl4), mRNA [NM_172988]	chr4	NM_172988
A_52_P157402	Pdp1	pyruvate dehyrogenase phosphatase catalytic subunit 1	Mus musculus pyruvate dehyrogenase phosphatase catalytic subunit 1 (Pdp1), nuclear gene encoding mitochondrial protein, transcript variant 2, mRNA [NM_001098230]	chr4	NM_001098230
A_52_P201867	Lpp	LIM domain containing preferred translocation partner in lipoma	Mus musculus 0 day neonate thymus cDNA, RIKEN full-length enriched library, clone:A430075F05 product:similar to LIPOMA PREFERRED PARTNER (LPP) [Homo sapiens], full insert sequence. [AK040185]	chr16	AK040185
A_52_P244736	Cxadr	coxsackie virus and adenovirus receptor	Mus musculus coxsackie virus and adenovirus receptor (Cxadr), transcript variant 1, mRNA [NM_001025192]	chr16	NM_001025192
A_51_P216672	Zbtb33	zinc finger and BTB domain containing 33	Mus musculus zinc finger and BTB domain containing 33 (Zbtb33), transcript variant 1, mRNA [NM_020256]	chrX	NM_020256
A_51_P465082	Tox3	TOX high mobility group box family member 3	Mus musculus TOX high mobility group box family member 3 (Tox3), mRNA [NM_172913]	chr8	NM_172913
A_51_P427099	Clcc1	chloride channel CLIC-like 1	Mus musculus chloride channel CLIC-like 1 (Clcc1), transcript variant 1, mRNA [NM_001177770]	chr3	NM_001177770
A_51_P268297	Fubp3	far upstream element (FUSE) binding protein 3	Mus musculus far upstream element (FUSE) binding protein 3 (Fubp3), mRNA [NM_001033389]	chr2	NM_001033389
A_52_P303716	Map3k2	mitogen-activated protein kinase kinase kinase 2	Mus musculus mitogen-activated protein kinase kinase kinase 2 (Map3k2), mRNA [NM_011946]	chr18	NM_011946
A_51_P137094	Sall2	sal-like 2 (Drosophila)	Mus musculus sal-like 2 (Drosophila) (Sall2), mRNA [NM_015772]	chr14	NM_015772
A_52_P315789	Rhoq	ras homolog gene family, member Q	Mus musculus ras homolog gene family, member Q (Rhoq), mRNA [NM_145491]	chr17	NM_145491
A_51_P118664	Atrx	alpha thalassemia/mental retardation syndrome X-linked homolog (human)	Mus musculus 0 day neonate head cDNA, RIKEN full-length enriched library, clone:4833408C14 product:unclassifiable, full insert sequence. [AK014663]	chrX	AK014663
A_52_P810881			Mus musculus adult male diencephalon cDNA, RIKEN full-length enriched library, clone:9330131A14 product:unclassifiable, full insert sequence. [AK033971]	chr17	AK033971
A_51_P399477	Dennd5b	DENN/MADD domain containing 5B	Mus musculus DENN/MADD domain containing 5B (Dennd5b), mRNA [NM_177192]	chr6	NM_177192
A_52_P591431	Tra2a	transformer 2 alpha homolog (Drosophila)	Mus musculus transformer 2 alpha homolog (Drosophila) (Tra2a), mRNA [NM_198102]	chr6	NM_198102
A_51_P186092	Far1	fatty acyl CoA reductase 1	Mus musculus fatty acyl CoA reductase 1 (Far1), transcript variant 1, mRNA [NM_026143]	chr7	NM_026143
A_51_P282268	Snapc1	small nuclear RNA activating complex, polypeptide 1	Mus musculus small nuclear RNA activating complex, polypeptide 1 (Snapc1), mRNA [NM_178392]	chr12	NM_178392
A_51_P273378	Apc	adenomatosis polyposis coli	Mus musculus adenomatosis polyposis coli (Apc), mRNA [NM_007462]	chr18	NM_007462
A_52_P73369	Hnrnpu	heterogeneous nuclear ribonucleoprotein U	Mus musculus heterogeneous nuclear ribonucleoprotein U (Hnrnpu), mRNA [NM_016805]	chr1	NM_016805
A_52_P525760	Smek1	SMEK homolog 1, suppressor of mek1 (Dictyostelium)	Mus musculus SMEK homolog 1, suppressor of mek1 (Dictyostelium) (Smek1), transcript variant 1, mRNA [NM_211355]	chr12	NM_211355
A_51_P421664	Tmem123	transmembrane protein 123	Mus musculus transmembrane protein 123 (Tmem123), mRNA [NM_133739]	chr9	NM_133739
A_52_P97133	Mapk8ip3	mitogen-activated protein kinase 8 interacting protein 3	mitogen-activated protein kinase 8 interacting protein 3 [Source:MGI Symbol;Acc:MGI:1353598] [ENSMUST00000126280]	chr17	AK035619
A_52_P27918	Atad5	ATPase family, AAA domain containing 5	Mus musculus ATPase family, AAA domain containing 5 (Atad5), mRNA [NM_001029856]	chr11	NM_001029856
A_52_P210933	Fastkd5	FAST kinase domains 5	Mus musculus FAST kinase domains 5 (Fastkd5), transcript variant 1, mRNA [NM_198176]	chr2	NM_198176
A_51_P351217	Rab39	RAB39, member RAS oncogene family	Mus musculus RAB39, member RAS oncogene family (Rab39), mRNA [NM_175562]	chr9	NM_175562
A_52_P670909	Pdcl	phosducin-like	Mus musculus phosducin-like (Pdcl), mRNA [NM_026176]	chr2	NM_026176
A_52_P810819			WNK lysine deficient protein kinase 3, pseudogene [Source:MGI Symbol;Acc:MGI:2652875] [ENSMUST00000133852]	chrX	XM_909586
A_52_P523503	Tmem154	transmembrane protein 154	Mus musculus transmembrane protein 154 (Tmem154), mRNA [NM_177260]	chr3	NM_177260
A_51_P125338	Pde8b	phosphodiesterase 8B	Mus musculus phosphodiesterase 8B (Pde8b), transcript variant 2, mRNA [NM_172263]	chr13	NM_172263
A_52_P569327	Usp53	ubiquitin specific peptidase 53	ubiquitin specific peptidase 53 [Source:MGI Symbol;Acc:MGI:2139607] [ENSMUST00000171981]	chr3	AK045953
A_52_P373369	Phc1	polyhomeotic-like 1 (Drosophila)	Mus musculus polyhomeotic-like 1 (Drosophila) (Phc1), transcript variant 1, mRNA [NM_007905]	chr6	NM_007905
A_52_P516481	Luc7l3	LUC7-like 3 (S. cerevisiae)	LUC7-like 3 (S. cerevisiae) [Source:MGI Symbol;Acc:MGI:1914934] [ENSMUST00000166312]	chr11
A_51_P499615	Cldn12	claudin 12	Mus musculus claudin 12 (Cldn12), transcript variant 1, mRNA [NM_022890]	chr5	NM_022890
A_51_P228808	Rnf6	ring finger protein (C3H2C3 type) 6	Mus musculus ring finger protein (C3H2C3 type) 6 (Rnf6), mRNA [NM_028774]	chr5	NM_028774
A_51_P356620	Rab39b	RAB39B, member RAS oncogene family	Mus musculus RAB39B, member RAS oncogene family (Rab39b), mRNA [NM_175122]	chrX	NM_175122
A_52_P87395			Q69566_9BETA (Q69566) U88, partial (5%) [TC1687384]	chr9
A_52_P648203	Gm5803	predicted gene 5803	Mus musculus predicted gene 5803 (Gm5803), mRNA [NM_001165971]	chr15	NM_001165971
A_52_P418766	1810063B05Rik	RIKEN cDNA 1810063B05 gene	Mus musculus 10 day old male pancreas cDNA, RIKEN full-length enriched library, clone:1810063B05 product:unclassifiable, full insert sequence. [AK007939]	chr8	AK007939
A_51_P390739	Tjp1	tight junction protein 1	Mus musculus tight junction protein 1 (Tjp1), transcript variant 1, mRNA [NM_009386]	chr7	NM_009386
A_52_P327537	Mpdz	multiple PDZ domain protein	Mus musculus multiple PDZ domain protein (Mpdz), mRNA [NM_010820]	chr4	NM_010820
A_52_P646542	Gtpbp10	GTP-binding protein 10 (putative)	Mus musculus GTP-binding protein 10 (putative) (Gtpbp10), mRNA [NM_153116]	chr5	NM_153116
A_52_P584058	Ivns1abp	influenza virus NS1A binding protein	Mus musculus influenza virus NS1A binding protein (Ivns1abp), transcript variant 1, mRNA [NM_001039511]	chr1	NM_001039511
A_52_P655285	Zfp462	zinc finger protein 462	Mus musculus zinc finger protein 462 (Zfp462), mRNA [NM_172867]	chr4	NM_172867
A_51_P409260	Smad1	MAD homolog 1 (Drosophila)	Mus musculus MAD homolog 1 (Drosophila) (Smad1), mRNA [NM_008539]	chr8	NM_008539
A_51_P519592	Srsf10	serine/arginine-rich splicing factor 10	Mus musculus serine/arginine-rich splicing factor 10 (Srsf10), transcript variant 1, mRNA [NM_010178]	chr4	NM_010178
A_52_P323830	Zfp830	zinc finger protein 830	Mus musculus zinc finger protein 830 (Zfp830), mRNA [NM_025884]	chr11	NM_025884
A_52_P75975	Rps6ka3	ribosomal protein S6 kinase polypeptide 3	ribosomal protein S6 kinase polypeptide 3 [Source:MGI Symbol;Acc:MGI:104557] [ENSMUST00000033671]	chrX	AK081329
A_52_P93488	2013-09-10	septin 10	Mus musculus septin 10 (Sept10), transcript variant 2, mRNA [NM_001024911]	chr10	NM_001024911
A_51_P295410	Nap1l5	nucleosome assembly protein 1-like 5	Mus musculus nucleosome assembly protein 1-like 5 (Nap1l5), mRNA [NM_021432]	chr6	NM_021432
A_51_P333859	Clvs2	clavesin 2	Mus musculus clavesin 2 (Clvs2), mRNA [NM_175448]	chr10	NM_175448
A_52_P124097	Zfp91	zinc finger protein 91	Mus musculus zinc finger protein 91 (Zfp91), mRNA [NM_053009]	chr19	NM_053009
A_52_P41292	Map3k5	mitogen-activated protein kinase kinase kinase 5	Mus musculus mitogen-activated protein kinase kinase kinase 5 (Map3k5), mRNA [NM_008580]	chr10	NM_008580
A_52_P450123	Ranbp6	RAN binding protein 6	Mus musculus RAN binding protein 6 (Ranbp6), mRNA [NM_177721]	chr19	NM_177721
A_51_P461716	G2e3	G2/M-phase specific E3 ubiquitin ligase	Mus musculus G2/M-phase specific E3 ubiquitin ligase (G2e3), transcript variant 1, mRNA [NM_001015099]	chr12	NM_001015099
A_51_P139578	Secisbp2l	SECIS binding protein 2-like	Mus musculus SECIS binding protein 2-like (Secisbp2l), mRNA [NM_177608]	chr2	NM_177608
A_52_P87900	Fam107a	family with sequence similarity 107, member A	Mus musculus family with sequence similarity 107, member A (Fam107a), mRNA [NM_183187]	chr14	NM_183187
A_52_P114703	Sox11	SRY-box containing gene 11	Mus musculus SOX11 (Sox11) mRNA, complete cds. [AF009414]		AF009414
A_51_P388973	Zhx1	zinc fingers and homeoboxes 1	Mus musculus zinc fingers and homeoboxes 1 (Zhx1), transcript variant 2, mRNA [NM_001042438]	chr15	NM_001042438
A_52_P411780	Hdac9	histone deacetylase 9	Mus musculus histone deacetylase 9 (Hdac9), mRNA [NM_024124]	chr12	NM_024124
A_51_P501145	Lef1	lymphoid enhancer binding factor 1	lymphoid enhancer binding factor 1 [Source:MGI Symbol;Acc:MGI:96770] [ENSMUST00000029611]	chr3	AK083328
A_52_P418901	Mecom	MDS1 and EVI1 complex locus	Mus musculus MDS1 and EVI1 complex locus (Mecom), transcript variant 1, mRNA [NM_007963]	chr3	NM_007963
A_52_P348250	Klhl29	kelch-like 29 (Drosophila)	Mus musculus kelch-like 29 (Drosophila) (Klhl29), mRNA [NM_001164493]	chr12	NM_001164493
A_52_P1184000	Nucks1	nuclear casein kinase and cyclin-dependent kinase substrate 1	Mus musculus nuclear casein kinase and cyclin-dependent kinase substrate 1 (Nucks1), transcript variant 1, mRNA [NM_175294]	chr1	NM_175294
A_52_P605480	Lphn2	latrophilin 2	Mus musculus latrophilin 2 (Lphn2), mRNA [NM_001081298]	chr3	NM_001081298
A_52_P558699	Smek1	SMEK homolog 1, suppressor of mek1 (Dictyostelium)	Mus musculus SMEK homolog 1, suppressor of mek1 (Dictyostelium) (Smek1), transcript variant 1, mRNA [NM_211355]	chr12	NM_211355
A_51_P338317	Rhoq	ras homolog gene family, member Q	Mus musculus ras homolog gene family, member Q (Rhoq), mRNA [NM_145491]	chr17	NM_145491
A_51_P284476	Gpm6b	glycoprotein m6b	Mus musculus glycoprotein m6b (Gpm6b), transcript variant 5, mRNA [NM_023122]	chrX	NM_023122
A_52_P477804	Rfx3	regulatory factor X, 3 (influences HLA class II expression)	Mus musculus regulatory factor X, 3 (influences HLA class II expression) (Rfx3), transcript variant 1, mRNA [NM_011265]	chr19	NM_011265
A_52_P36900	Ube2z	ubiquitin-conjugating enzyme E2Z (putative)	Mus musculus ubiquitin-conjugating enzyme E2Z (putative) (Ube2z), mRNA [NM_172300]	chr11	NM_172300
A_52_P357829	Gli2	GLI-Kruppel family member GLI2	Mus musculus GLI-Kruppel family member GLI2 (Gli2), mRNA [NM_001081125]	chr1	NM_001081125
A_52_P126521	Eif2c3	eukaryotic translation initiation factor 2C, 3	eukaryotic translation initiation factor 2C, 3 [Source:MGI Symbol;Acc:MGI:2446634] [ENSMUST00000069097]	chr4	BC060127
A_51_P261107	Ogt	O-linked N-acetylglucosamine (GlcNAc) transferase (UDP-N-acetylglucosamine:polypeptide-N-acetylglucosaminyl transferase)	Mus musculus O-linked N-acetylglucosamine (GlcNAc) transferase (UDP-N-acetylglucosamine:polypeptide-N-acetylglucosaminyl transferase) (Ogt), mRNA [NM_139144]	chrX	NM_139144
A_51_P236419	0610007P08Rik	RIKEN cDNA 0610007P08 gene	Mus musculus RIKEN cDNA 0610007P08 gene (0610007P08Rik), transcript variant 2, mRNA [NM_023507]	chr13	NM_023507
A_52_P113350	Fbxo3	F-box protein 3	Mus musculus F-box protein 3 (Fbxo3), transcript variant 1, mRNA [NM_212433]	chr2	NM_212433
[truncated: 3,931 more rows]

## Sheet: Down-regulated in Extraembryoni
Overlapping among the 3 groups (1 probes)
[truncated: 766 more rows]
